# Supplementary material for: (E)-N′-(2,5-Dimethoxy­benzyl­idene)-3,4-dihydroxy­benzohydrazide monohydrate
Source: Acta Crystallogr Sect E Struct Rep Online. 2009 Oct 3;65(Pt 11):o2615. doi: 10.1107/S1600536809039300 (PMC2970986; doi:10.1107/S1600536809039300)
Supplement: Supplementary file 2 [file e-65-o2615-Isup2.hkl]

# 
# h,k,l, Fc-squared, Fo-squared, sigma(Fo-squared) and status flag 
# 
data_I
_shelx_title ' 1 in P21/c' 
_shelx_refln_list_code          4 
_shelx_F_calc_maximum      367.22 
_exptl_crystal_F_000       704.00 
_reflns_d_resolution_high  0.8393 
 
loop_ 
 _symmetry_equiv_pos_as_xyz 
 'x, y, z' 
 '-x, y+1/2, -z+1/2' 
 '-x, -y, -z' 
 'x, -y-1/2, z-1/2' 
 
_cell_length_a    10.2573 
_cell_length_b    12.4199 
_cell_length_c    14.0042 
_cell_angle_alpha  90.000 
_cell_angle_beta  119.666 
_cell_angle_gamma  90.000 
 
_shelx_F_squared_multiplier     1.000 
 
loop_ 
 _refln_index_h 
 _refln_index_k 
 _refln_index_l 
 _refln_F_squared_calc 
 _refln_F_squared_meas 
 _refln_F_squared_sigma 
 _refln_observed_status 
   2   0   0     1926.70     2008.65     86.64 o 
   3   0   0       68.28       56.36      4.05 o 
   4   0   0      245.09      251.58     17.12 o 
   5   0   0     1249.32     1142.86     66.95 o 
   6   0   0       21.08       15.38      4.91 o 
   7   0   0       43.43       37.96      7.48 o 
   8   0   0       32.77       32.30      5.23 o 
   9   0   0       76.49       96.98     12.89 o 
  10   0   0       16.20       13.53      7.35 o 
   1   1   0     1996.61     1911.07     14.53 o 
   2   1   0     1890.64     1925.23     32.91 o 
   3   1   0      181.84      185.93      8.62 o 
   4   1   0      104.72      108.20      4.05 o 
   5   1   0        6.37        5.39      1.08 o 
   6   1   0       54.42       59.81      5.90 o 
   7   1   0       22.69       22.81      3.38 o 
   8   1   0        0.27        0.32      2.00 o 
   9   1   0       44.32       40.34      5.28 o 
  10   1   0        0.16       -2.20      2.44 o 
   1   2   0      390.57      317.58      4.42 o 
   2   2   0     5611.21     5828.63     64.36 o 
   3   2   0     5413.38     5812.25    282.98 o 
   4   2   0        2.28        8.49      1.60 o 
   5   2   0       32.26       33.31      3.08 o 
   6   2   0      194.58      177.38      8.71 o 
   7   2   0       78.68       84.54      5.30 o 
   8   2   0      140.67      141.62      9.55 o 
   9   2   0        9.02        6.89      2.94 o 
  10   2   0       10.80       13.21      4.03 o 
   1   3   0        1.57        0.95      0.57 o 
   2   3   0      881.73      851.56     14.48 o 
   3   3   0     1482.91     1390.46     45.27 o 
   4   3   0      420.87      449.25     21.04 o 
   5   3   0      508.80      500.29     17.84 o 
   6   3   0      305.16      295.08     14.47 o 
   7   3   0       46.39       51.40      5.98 o 
   8   3   0      157.67      149.99      9.83 o 
   9   3   0       13.01       14.40      3.66 o 
  10   3   0        0.67       -0.85      2.66 o 
   0   4   0     1554.78     1457.54     22.86 o 
   1   4   0       26.89       29.90      2.04 o 
   2   4   0        0.00        1.21      0.70 o 
   3   4   0      451.13      428.27      6.48 o 
   4   4   0       26.79       19.98      1.74 o 
   5   4   0       55.08       50.99      3.79 o 
   6   4   0       34.06       37.79      3.73 o 
   7   4   0        0.00       -0.67      2.15 o 
   8   4   0       75.23      103.10      8.53 o 
   9   4   0        0.01       -1.28      3.11 o 
  10   4   0        1.59       -0.74      2.74 o 
   1   5   0        0.25        0.62      0.78 o 
   2   5   0      506.88      522.28      7.74 o 
   3   5   0      246.13      266.88      5.73 o 
   4   5   0      314.05      311.42      5.89 o 
   5   5   0        8.04        8.76      2.23 o 
   6   5   0        7.05        8.58      2.37 o 
   7   5   0        1.96        3.04      2.72 o 
   8   5   0       51.50       57.06      7.09 o 
   9   5   0        0.32       -0.27      3.29 o 
   0   6   0     2114.30     2254.29     35.08 o 
   1   6   0     1087.44     1195.43     17.95 o 
   2   6   0      125.90      126.24      4.98 o 
   3   6   0      251.17      283.20      6.42 o 
   4   6   0      436.52      467.80      7.11 o 
   5   6   0        1.20        2.13      1.68 o 
   6   6   0        1.08        0.79      1.79 o 
   7   6   0       28.63       39.86      5.85 o 
   8   6   0       19.01       25.36      6.70 o 
   9   6   0       39.15       39.44      6.90 o 
   1   7   0      671.66      724.76     15.26 o 
   2   7   0      652.74      736.03     27.77 o 
   3   7   0      209.10      199.84      5.87 o 
   4   7   0       42.78       43.79      2.70 o 
   5   7   0        6.54        7.14      2.24 o 
   6   7   0       71.60       71.66      5.37 o 
   7   7   0      140.35      145.10      6.50 o 
   8   7   0        0.13       -1.44      2.89 o 
   9   7   0        2.88        0.88      2.59 o 
   0   8   0      922.45      910.20     26.04 o 
   1   8   0      310.64      372.51     11.87 o 
   2   8   0       58.55       57.93      4.94 o 
   3   8   0       39.43       42.34      3.26 o 
   4   8   0       29.99       32.18      2.66 o 
   5   8   0       71.93       78.70      5.51 o 
   6   8   0       48.97       55.24      5.22 o 
   7   8   0        1.36        2.50      1.88 o 
   8   8   0       11.14        8.02      4.18 o 
   1   9   0       25.45       22.41      4.05 o 
   2   9   0        0.15       -0.13      1.50 o 
   3   9   0      112.23      116.43      5.27 o 
   4   9   0     1020.19     1019.08     18.42 o 
   5   9   0       14.44       19.24      3.67 o 
   6   9   0        9.15        6.24      2.77 o 
   7   9   0       10.45        7.30      2.56 o 
   8   9   0        1.08        1.05      3.50 o 
   0  10   0       53.30       56.06      8.53 o 
   1  10   0      112.00      116.50      7.94 o 
   2  10   0      242.32      280.94     11.91 o 
   3  10   0      180.48      165.32     10.62 o 
   4  10   0      260.36      263.33     16.10 o 
   5  10   0      414.85      458.40     19.63 o 
   6  10   0      235.42      254.02     10.49 o 
   7  10   0      333.69      332.56     14.69 o 
   1  11   0       88.58       93.36      7.66 o 
   2  11   0       30.13       37.75      5.74 o 
   3  11   0       20.28       28.69      3.52 o 
   4  11   0      195.04      185.39     10.87 o 
   5  11   0      181.77      190.15      9.39 o 
   6  11   0       57.42       77.71      5.95 o 
   7  11   0        0.57        1.22      2.01 o 
   0  12   0       22.61       21.00      7.11 o 
   1  12   0       93.20       92.85      8.47 o 
   2  12   0       54.02       50.36      4.56 o 
   3  12   0      350.48      332.60      9.97 o 
   4  12   0       87.60       78.39      8.24 o 
   5  12   0       52.68       52.92      5.21 o 
   6  12   0       29.78       26.25      4.31 o 
   1  13   0       97.55      105.50      6.30 o 
   2  13   0        0.16        0.70      2.12 o 
   3  13   0        0.00        2.14      3.11 o 
   4  13   0        8.64       15.76      3.43 o 
   5  13   0       18.65       22.67      4.73 o 
   0  14   0       67.56       70.18      6.87 o 
   1  14   0       20.50       21.01      3.41 o 
   2  14   0        0.08        0.31      1.81 o 
   3  14   0        0.03       -0.85      2.17 o 
 -10   1   1        1.41        2.02      2.67 o 
  -9   1   1        0.44       -0.18      2.06 o 
  -8   1   1       48.35       50.94      4.15 o 
  -7   1   1        4.94        3.91      1.68 o 
  -6   1   1      277.46      261.67     12.25 o 
  -5   1   1      733.58      639.87     37.24 o 
  -4   1   1     1184.83     1270.87     55.29 o 
  -3   1   1     8577.92     8037.82    347.73 o 
  -2   1   1     2185.60     2181.86    100.50 o 
  -1   1   1      265.98      248.12     20.36 o 
   0   1   1     1494.05     1423.15     85.58 o 
   1   1   1     1690.95     1672.61     10.34 o 
   2   1   1     2884.52     2823.35     43.21 o 
   3   1   1       45.20       41.88      1.42 o 
   4   1   1      153.22      163.45      4.83 o 
   5   1   1        4.53        1.81      1.29 o 
   6   1   1      183.08      186.43      9.50 o 
   7   1   1        8.29        6.42      3.91 o 
   8   1   1       14.09        9.30      4.14 o 
   9   1   1       18.15       19.00      5.41 o 
  10   1   1        5.00        5.04      4.30 o 
 -10   2   1       22.13       19.84      4.36 o 
  -9   2   1       47.24       39.00      5.85 o 
  -8   2   1       13.37       11.07      2.97 o 
  -7   2   1      354.76      364.24     21.34 o 
  -6   2   1       17.12       15.98      1.97 o 
  -5   2   1      244.57      227.19      7.76 o 
  -4   2   1        0.88        1.20      0.64 o 
  -3   2   1    12915.16    12331.19    601.97 o 
  -2   2   1    14401.45    13229.83    702.99 o 
  -1   2   1     2774.18     2415.72     90.85 o 
   0   2   1     1790.01     1579.97     65.11 o 
   1   2   1      115.70      121.04      5.97 o 
   2   2   1      992.99      904.53     22.59 o 
   3   2   1      161.52      156.88      3.91 o 
   4   2   1     3069.36     3192.64     94.97 o 
   5   2   1       64.07       61.94      3.75 o 
   6   2   1      684.58      704.68     17.92 o 
   7   2   1       22.67       17.24      4.39 o 
   8   2   1       60.01       71.59      7.83 o 
   9   2   1        2.13        2.70      3.67 o 
  10   2   1       37.79       37.63      6.33 o 
 -10   3   1       49.44       47.27      6.05 o 
  -9   3   1        0.09        0.55      2.27 o 
  -8   3   1      240.45      227.41     14.03 o 
  -7   3   1        9.87        8.96      5.31 o 
  -6   3   1       21.40       22.36      1.96 o 
  -5   3   1      513.55      495.61     17.39 o 
  -4   3   1       81.71       72.57      2.73 o 
  -3   3   1      149.80      147.48      4.69 o 
  -2   3   1       92.82       86.85      2.55 o 
  -1   3   1       79.25       76.62      5.70 o 
   0   3   1      268.19      249.86      8.05 o 
   1   3   1      954.37      841.65     26.43 o 
   2   3   1        4.77        4.83      0.90 o 
   3   3   1      556.32      533.31     12.48 o 
   4   3   1        4.53        4.97      3.17 o 
   5   3   1      928.47      895.80     17.89 o 
   6   3   1        5.60        8.82      2.27 o 
   7   3   1      252.87      268.54     12.35 o 
   8   3   1        0.02       -1.30      2.51 o 
   9   3   1       17.42       17.79      6.85 o 
  10   3   1        2.81        2.68      3.24 o 
 -10   4   1       75.23       71.89      7.14 o 
  -9   4   1       52.15       52.08      5.80 o 
  -8   4   1       10.18       10.01      3.01 o 
  -7   4   1        0.02       -0.15      2.30 o 
  -6   4   1      102.22      106.86      9.99 o 
  -5   4   1      217.71      208.06      7.92 o 
  -4   4   1       78.22       83.95      3.04 o 
  -3   4   1       50.89       48.81      2.33 o 
  -2   4   1      468.25      435.53     11.21 o 
  -1   4   1      200.67      202.80      6.09 o 
   0   4   1     1461.88     1369.45     15.85 o 
   1   4   1      202.11      197.57      7.77 o 
   2   4   1      134.74       99.77      2.82 o 
   3   4   1      348.38      393.70      6.38 o 
   4   4   1        1.20        0.55      0.90 o 
   5   4   1      635.30      691.07     15.73 o 
   6   4   1       60.93       69.11      4.83 o 
   7   4   1      111.37      111.32     11.90 o 
   8   4   1        0.99        0.60      2.81 o 
   9   4   1        0.11       -2.11      2.88 o 
 -10   5   1        1.53        0.75      2.63 o 
  -9   5   1       32.30       37.95      5.21 o 
  -8   5   1       67.19       63.93      5.80 o 
  -7   5   1       70.25       61.96      6.49 o 
  -6   5   1      107.08      111.28      5.16 o 
  -5   5   1      100.08       94.91      4.09 o 
  -4   5   1        0.03        2.39      2.02 o 
  -3   5   1     1707.99     1762.74     14.44 o 
  -2   5   1      257.93      246.83      6.24 o 
  -1   5   1        5.89       10.53      2.00 o 
   0   5   1     3921.22     3845.47    131.02 o 
   1   5   1     1296.45     1288.53     19.49 o 
   2   5   1       80.13       64.52      2.75 o 
   3   5   1       31.91       29.01      1.91 o 
   4   5   1      539.69      524.20     11.64 o 
   5   5   1       86.80       88.90      5.17 o 
   6   5   1       37.09       30.89      3.79 o 
   7   5   1       17.72       18.42      4.59 o 
   8   5   1        3.52        3.43      3.31 o 
   9   5   1        0.14        1.17      3.68 o 
 -10   6   1        0.68        1.67      2.92 o 
  -9   6   1       98.91      105.08      7.78 o 
  -8   6   1       59.75       64.83      5.95 o 
  -7   6   1        3.77        4.75      1.80 o 
  -6   6   1      155.63      163.48     11.58 o 
  -5   6   1      211.64      189.68      7.75 o 
  -4   6   1      185.46      205.50      5.61 o 
  -3   6   1     1849.45     1930.10     44.54 o 
  -2   6   1       10.68       10.58      1.97 o 
  -1   6   1      403.22      391.58     13.39 o 
   0   6   1      930.05     1041.42     12.16 o 
   1   6   1      814.72      894.87     30.42 o 
   2   6   1       40.46       45.80      2.51 o 
   3   6   1      189.07      181.63      4.55 o 
   4   6   1       38.27       41.55      2.88 o 
   5   6   1       25.36       25.01      3.44 o 
   6   6   1      582.27      616.32     14.18 o 
   7   6   1       29.97       41.54      6.23 o 
   8   6   1       83.27       76.39      8.29 o 
   9   6   1      136.41      128.83     10.95 o 
  -9   7   1       25.40       22.37      4.60 o 
  -8   7   1        6.18        8.93      3.18 o 
  -7   7   1       56.53       60.71      4.53 o 
  -6   7   1       49.28       50.04      3.98 o 
  -5   7   1       37.46       32.87      2.84 o 
  -4   7   1        1.71        1.96      1.21 o 
  -3   7   1     1326.15     1386.62     42.25 o 
  -2   7   1      832.11      864.79     16.73 o 
  -1   7   1      500.98      545.07     23.83 o 
   0   7   1     1471.47     1658.68     37.99 o 
   1   7   1       97.74      116.65      6.31 o 
   2   7   1       70.50       73.35      3.24 o 
   3   7   1        5.72        6.40      1.40 o 
   4   7   1       83.53       85.35      5.18 o 
   5   7   1        2.91        2.14      2.27 o 
   6   7   1       37.48       38.16      4.39 o 
   7   7   1        5.41        5.01      3.40 o 
   8   7   1       43.37       52.36      7.38 o 
  -9   8   1       45.96       52.16      6.39 o 
  -8   8   1       25.87       26.78      4.75 o 
  -7   8   1        0.71        2.01      1.69 o 
  -6   8   1      176.14      177.90     10.65 o 
  -5   8   1        3.81        4.82      1.56 o 
  -4   8   1       30.78       29.06      2.90 o 
  -3   8   1        4.87        4.67      1.51 o 
  -2   8   1       46.95       42.44      4.62 o 
  -1   8   1       61.18       67.59      4.13 o 
   0   8   1        1.62        3.34      1.43 o 
   1   8   1       24.99       26.90      5.28 o 
   2   8   1        0.09        1.16      1.21 o 
   3   8   1      306.20      290.59      6.65 o 
   4   8   1       94.84       92.29      5.72 o 
   5   8   1      115.53      120.19      6.84 o 
   6   8   1       22.01       21.32      3.82 o 
   7   8   1       10.51       12.85      3.30 o 
   8   8   1      166.08      162.82     11.85 o 
  -8   9   1       54.46       50.48      6.13 o 
  -7   9   1      189.15      195.48     13.38 o 
  -6   9   1      134.26      128.62      6.42 o 
  -5   9   1      387.60      400.27      9.29 o 
  -4   9   1       96.39       95.84      4.92 o 
  -3   9   1      133.56      146.65      6.58 o 
  -2   9   1      175.38      183.89     12.48 o 
  -1   9   1       73.61       76.22      4.69 o 
   0   9   1        0.05        0.91      1.85 o 
   1   9   1        0.66        0.55      1.40 o 
   2   9   1      228.31      228.29      8.11 o 
   3   9   1      998.09      963.07     14.84 o 
   4   9   1      835.85      867.00     17.40 o 
   5   9   1      254.92      247.93      9.88 o 
   6   9   1        0.23        1.86      2.35 o 
   7   9   1       14.26       13.79      3.75 o 
   8   9   1       54.56       62.77     10.07 o 
  -8  10   1        2.38        7.19      4.27 o 
  -7  10   1        5.92        4.57      2.48 o 
  -6  10   1        9.85        9.52      2.37 o 
  -5  10   1      188.57      193.34      8.13 o 
  -4  10   1       33.30       36.63      4.05 o 
  -3  10   1       10.96       10.81      2.37 o 
  -2  10   1       22.18       19.97      3.37 o 
  -1  10   1       60.17       57.34      4.57 o 
   0  10   1      142.83      146.93      8.88 o 
   1  10   1      212.77      228.25      9.74 o 
   2  10   1      172.44      162.88      7.30 o 
   3  10   1        2.59        5.46      1.82 o 
   4  10   1      114.15      123.72      7.21 o 
   5  10   1       35.06       35.65      7.68 o 
   6  10   1        1.16       -0.97      2.22 o 
   7  10   1       11.11       11.90      2.76 o 
  -7  11   1       10.19       14.95      3.29 o 
  -6  11   1        0.06        0.52      1.92 o 
  -5  11   1       16.02       15.58      2.71 o 
  -4  11   1       24.39       23.99      3.12 o 
  -3  11   1        0.61        2.01      1.46 o 
  -2  11   1       99.54       98.83      6.14 o 
  -1  11   1        4.14        4.67      2.29 o 
   0  11   1      110.44       97.28      5.41 o 
   1  11   1        1.43        0.19      1.77 o 
   2  11   1       56.95       55.36      5.08 o 
   3  11   1       66.06       67.68      4.80 o 
   4  11   1       23.77       25.20      4.70 o 
   5  11   1       98.53       94.42      7.69 o 
   6  11   1      158.86      188.10     15.92 o 
  -6  12   1        4.13        5.88      2.65 o 
  -5  12   1       10.35       19.69      4.28 o 
  -4  12   1       74.18       82.29      6.85 o 
  -3  12   1      116.81      113.04      5.47 o 
  -2  12   1       20.34       24.33      3.61 o 
  -1  12   1        9.12        6.49      2.67 o 
   0  12   1       63.82       57.51      5.69 o 
   1  12   1       53.24       50.46      5.35 o 
   2  12   1        0.06        0.31      1.99 o 
   3  12   1       14.53       15.47      4.51 o 
   4  12   1      331.97      343.49     15.61 o 
   5  12   1       89.26      100.96      7.67 o 
  -5  13   1       29.51       31.88      5.35 o 
  -4  13   1        1.85        0.26      2.15 o 
  -3  13   1        3.26        0.50      2.23 o 
  -2  13   1       28.23       33.33      4.98 o 
  -1  13   1        4.63        9.92      3.31 o 
   0  13   1        0.42        1.36      2.00 o 
   1  13   1       16.96       15.06      3.65 o 
   2  13   1       58.67       53.37      5.75 o 
   3  13   1       80.27       76.77      8.54 o 
   4  13   1       15.54       16.81      5.35 o 
  -3  14   1        0.67        2.67      3.07 o 
  -2  14   1        5.04        1.51      2.51 o 
  -1  14   1        4.53        3.88      3.04 o 
   0  14   1        2.12        3.25      2.70 o 
   1  14   1       20.67       24.43      4.74 o 
   2  14   1       22.81       18.05      3.56 o 
   3  14   1       16.06       19.97      5.67 o 
 -11   0   2        3.68       -1.49      5.06 o 
 -10   0   2        2.99        3.56      3.10 o 
  -9   0   2        0.26        2.94      2.81 o 
  -8   0   2       14.25       13.47      3.56 o 
  -7   0   2       57.70       61.54      5.37 o 
  -6   0   2        0.44        2.29      1.82 o 
  -5   0   2      140.69      119.71      4.16 o 
  -4   0   2     1153.52     1083.72     52.56 o 
  -3   0   2   134852.87   151133.86   6713.68 o 
  -2   0   2     1668.07     1606.93     90.90 o 
  -1   0   2      574.02      603.86     10.13 o 
   0   0   2     4621.19     4719.33     32.70 o 
   1   0   2     7529.73     7598.19     83.89 o 
   2   0   2      125.43      127.04      4.11 o 
   3   0   2      600.43      606.34     18.80 o 
   4   0   2      305.19      298.58      8.33 o 
   5   0   2      165.72      162.26     11.73 o 
   6   0   2       65.22       48.76      7.98 o 
   7   0   2       79.56       80.38     10.82 o 
   8   0   2      613.20      655.37     29.59 o 
   9   0   2      330.51      327.14     22.98 o 
 -11   1   2       14.09       17.91      4.42 o 
 -10   1   2        0.18       -1.77      2.13 o 
  -9   1   2        7.77        8.31      2.37 o 
  -8   1   2        0.02        1.34      1.54 o 
  -7   1   2      175.48      177.17      7.97 o 
  -6   1   2     1518.80     1430.72     64.99 o 
  -5   1   2      501.98      520.46     20.84 o 
  -4   1   2     3457.04     3392.99    138.82 o 
  -3   1   2     1056.95     1012.49     39.55 o 
  -2   1   2     3835.61     3740.93    202.17 o 
  -1   1   2      176.92      184.08     16.86 o 
   0   1   2     1891.45     1909.43     91.88 o 
   1   1   2     1451.69     1422.35     25.87 o 
   2   1   2      849.09      896.95     13.62 o 
   3   1   2      291.26      281.73      4.91 o 
   4   1   2      205.86      174.02      3.71 o 
   5   1   2       32.49       40.00      3.13 o 
   6   1   2      231.64      220.26     10.64 o 
   7   1   2       35.21       39.96      5.95 o 
   8   1   2        4.50        5.03      3.49 o 
   9   1   2      229.24      253.10     20.84 o 
 -11   2   2       12.12       10.66      3.73 o 
 -10   2   2        2.40        1.05      2.50 o 
  -9   2   2        2.86        3.69      2.30 o 
  -8   2   2       13.08       13.74      2.58 o 
  -7   2   2      137.55      125.40      7.50 o 
  -6   2   2     1846.95     1809.10     66.41 o 
  -5   2   2      695.21      799.04     54.56 o 
  -4   2   2       15.88       26.91      1.39 o 
  -3   2   2     1267.70     1195.99     47.17 o 
  -2   2   2      892.07      839.54     30.42 o 
  -1   2   2     3120.06     2994.34    216.47 o 
   0   2   2     2157.68     2047.27    135.43 o 
   1   2   2      189.35      156.13      7.26 o 
   2   2   2     1373.48     1427.83     17.63 o 
   3   2   2     1157.79     1287.49     21.16 o 
   4   2   2        2.74        4.07      0.89 o 
   5   2   2      859.28      887.19     36.67 o 
   6   2   2       82.80       75.57      6.88 o 
   7   2   2       57.94       52.20      6.48 o 
   8   2   2        9.65        9.69      4.17 o 
   9   2   2       63.01       60.52      8.32 o 
 -11   3   2        7.79        3.99      3.27 o 
 -10   3   2        0.15       -0.29      2.33 o 
  -9   3   2        1.71        1.99      2.21 o 
  -8   3   2      477.21      497.96     30.28 o 
  -7   3   2      191.71      207.82      8.16 o 
  -6   3   2        3.50        2.83      1.15 o 
  -5   3   2      710.83      714.54     26.86 o 
  -4   3   2      940.19      892.35     33.50 o 
  -3   3   2      298.10      278.31      8.78 o 
  -2   3   2     2235.76     1983.16     59.63 o 
  -1   3   2     1969.68     1705.72     47.96 o 
   0   3   2      191.36      169.99      5.31 o 
   1   3   2     5939.48     5820.40    197.99 o 
   2   3   2      380.96      385.84      6.02 o 
   3   3   2      113.35      132.47      3.67 o 
   4   3   2      627.35      697.90     15.05 o 
   5   3   2       15.82       15.99      2.63 o 
   6   3   2      147.67      161.21      9.44 o 
   7   3   2        0.44       -0.99      2.09 o 
   8   3   2        2.35       -1.39      2.79 o 
   9   3   2        0.79        1.71      3.66 o 
 -10   4   2        5.78        6.09      3.12 o 
  -9   4   2      131.79      145.05     12.48 o 
  -8   4   2      220.54      224.73     12.48 o 
  -7   4   2        1.89        0.20      1.31 o 
  -6   4   2      320.70      329.60     17.31 o 
  -5   4   2      689.73      759.61     26.22 o 
  -4   4   2      142.62      112.67      3.73 o 
  -3   4   2        9.23        7.11      0.96 o 
  -2   4   2       18.71       18.24      1.43 o 
  -1   4   2     1037.23      946.56     21.79 o 
   0   4   2     1481.35     1423.22     33.30 o 
   1   4   2     1093.43     1025.79     35.08 o 
   2   4   2      496.88      481.67      8.55 o 
   3   4   2      383.70      376.53      6.57 o 
   4   4   2      614.80      695.61     15.38 o 
   5   4   2      621.86      610.56     12.59 o 
   6   4   2      105.99      113.16      8.22 o 
   7   4   2       36.11       43.57      6.33 o 
   8   4   2       28.20       37.30      6.67 o 
   9   4   2       32.85       32.34      9.75 o 
 -10   5   2        3.12        1.35      2.68 o 
  -9   5   2        0.52        2.98      2.49 o 
  -8   5   2        3.67        3.47      2.31 o 
  -7   5   2       40.06       40.01      3.59 o 
  -6   5   2       93.92       91.86      4.66 o 
  -5   5   2       85.40       95.83      4.57 o 
  -4   5   2      129.94      117.91      3.36 o 
  -3   5   2       38.39       42.61      2.30 o 
  -2   5   2      326.09      318.80      8.43 o 
  -1   5   2      708.84      686.95     15.26 o 
   0   5   2       12.76       14.56      1.29 o 
   1   5   2     1406.86     1349.23     36.96 o 
   2   5   2       66.30       74.52      3.86 o 
   3   5   2       53.42       61.16      4.83 o 
   4   5   2       28.77       34.47      4.20 o 
   5   5   2      133.26      121.91      6.13 o 
   6   5   2        4.12        5.02      2.58 o 
   7   5   2        8.62        5.53      3.56 o 
   8   5   2       47.57       52.99      8.45 o 
   9   5   2       85.53       93.30     13.50 o 
 -10   6   2        0.70       -0.44      2.55 o 
  -9   6   2        0.65        0.48      2.39 o 
  -8   6   2       39.92       46.93      5.13 o 
  -7   6   2        0.89        2.35      1.44 o 
  -6   6   2      299.45      313.76     10.72 o 
  -5   6   2      447.92      439.53     14.21 o 
  -4   6   2       67.89       68.90      2.89 o 
  -3   6   2     2244.17     2151.86     50.79 o 
  -2   6   2      768.63      791.89     25.75 o 
  -1   6   2      624.84      587.78     10.27 o 
   0   6   2      164.08      173.13      4.50 o 
   1   6   2      378.31      436.33      7.70 o 
   2   6   2      357.55      324.16      7.01 o 
   3   6   2       42.48       35.95      2.77 o 
   4   6   2       39.13       30.72      3.53 o 
   5   6   2       59.97       64.16      4.93 o 
   6   6   2       77.77       81.41      5.71 o 
   7   6   2        9.77        5.78      3.88 o 
   8   6   2       32.04       36.10      6.82 o 
  -9   7   2        2.89       -1.58      2.45 o 
  -8   7   2        7.24        7.00      2.93 o 
  -7   7   2       36.49       32.23      3.20 o 
  -6   7   2        3.70        5.21      1.59 o 
  -5   7   2      197.99      196.61      7.49 o 
  -4   7   2      211.72      210.28      6.08 o 
  -3   7   2      207.74      197.39      5.66 o 
  -2   7   2      271.50      231.81      8.48 o 
  -1   7   2     1569.41     1620.63     48.73 o 
   0   7   2       10.18       14.22      1.83 o 
   1   7   2      517.24      558.31      9.41 o 
   2   7   2      181.53      183.87      5.02 o 
   3   7   2       56.17       53.82      5.48 o 
   4   7   2      185.19      168.67      9.16 o 
   5   7   2       63.48       75.25      5.47 o 
   6   7   2        1.16       -0.22      1.78 o 
   7   7   2       17.71       17.22      5.12 o 
   8   7   2      105.08      115.60     17.48 o 
  -9   8   2        4.68        4.93      3.89 o 
  -8   8   2        6.01        4.15      2.47 o 
  -7   8   2       51.00       53.83      4.90 o 
  -6   8   2       10.81       10.64      2.21 o 
  -5   8   2       96.90       96.77      4.46 o 
  -4   8   2       15.67       17.20      1.96 o 
  -3   8   2      261.35      256.93      8.64 o 
  -2   8   2      557.23      584.76     20.38 o 
  -1   8   2      199.51      192.68      5.80 o 
   0   8   2        0.50        0.37      1.00 o 
   1   8   2      165.61      163.50      7.73 o 
   2   8   2        5.15        3.29      1.29 o 
   3   8   2      203.48      199.67      6.51 o 
   4   8   2      216.78      211.44      8.61 o 
   5   8   2       35.15       32.89      4.32 o 
   6   8   2      248.69      291.90     14.43 o 
   7   8   2       20.26       14.26      4.73 o 
   8   8   2       47.29       43.35      7.51 o 
  -9   9   2        4.80        5.10      3.90 o 
  -8   9   2        6.45        5.34      2.42 o 
  -7   9   2      353.87      337.05     11.88 o 
  -6   9   2       17.20       19.90      2.81 o 
  -5   9   2      114.71      113.46      5.07 o 
  -4   9   2      184.82      185.49      5.87 o 
  -3   9   2      210.34      215.14      6.35 o 
  -2   9   2       23.77       21.64      2.75 o 
  -1   9   2      127.65      119.29      4.95 o 
   0   9   2      902.48      841.48     16.03 o 
   1   9   2      455.86      431.31     11.21 o 
   2   9   2       20.11       17.70      2.39 o 
   3   9   2        0.01       -0.68      1.43 o 
   4   9   2       58.11       53.42      5.14 o 
   5   9   2       76.39       83.64      6.48 o 
   6   9   2       46.84       59.84      6.01 o 
   7   9   2       91.41       85.54      9.10 o 
  -8  10   2      152.69      168.18      8.21 o 
  -7  10   2      189.48      177.84      8.13 o 
  -6  10   2       73.50       64.90      5.33 o 
  -5  10   2        0.01       -0.22      1.47 o 
  -4  10   2       78.25       79.65      4.41 o 
  -3  10   2       27.06       25.30      3.20 o 
  -2  10   2       65.60       66.99      4.44 o 
  -1  10   2       25.61       29.05      3.85 o 
   0  10   2      815.53      780.33     28.90 o 
   1  10   2      475.64      484.55     12.55 o 
   2  10   2     1645.22     1631.78     19.87 o 
   3  10   2      276.95      269.87     10.12 o 
   4  10   2      299.42      289.12     10.92 o 
   5  10   2       44.10       48.52      5.57 o 
   6  10   2        1.92        7.57      3.08 o 
  -7  11   2       27.65       30.30      4.37 o 
  -6  11   2        2.70        5.49      2.33 o 
  -5  11   2       56.00       61.68      6.08 o 
  -4  11   2        1.58        0.06      1.52 o 
  -3  11   2        1.18        1.30      1.72 o 
  -2  11   2       52.74       50.04      5.09 o 
  -1  11   2        1.39       -0.15      1.62 o 
   0  11   2        7.88        4.73      2.40 o 
   1  11   2      953.54      818.35     21.42 o 
   2  11   2      464.88      500.18     11.69 o 
   3  11   2       30.25       38.53      4.92 o 
   4  11   2       28.57       30.05      4.54 o 
   5  11   2        1.76        1.00      2.15 o 
   6  11   2        5.48        5.13      3.14 o 
  -6  12   2      131.75      118.69      8.11 o 
  -5  12   2       25.57       23.95      4.50 o 
  -4  12   2       81.63       86.47      6.83 o 
  -3  12   2        0.01       -0.73      1.95 o 
  -2  12   2       10.30        6.43      2.76 o 
  -1  12   2       86.99       87.77      6.76 o 
   0  12   2      551.88      519.85     14.67 o 
   1  12   2      128.32      106.56      6.88 o 
   2  12   2      228.56      222.23      8.37 o 
   3  12   2       75.75       75.28      8.26 o 
   4  12   2        0.02        0.56      2.22 o 
   5  12   2      169.89      200.18     10.49 o 
  -5  13   2       10.57       10.90      3.53 o 
  -4  13   2       12.69       13.41      4.27 o 
  -3  13   2       63.07       59.35      7.86 o 
  -2  13   2        0.24       -0.20      2.04 o 
  -1  13   2        7.00        5.31      2.75 o 
   0  13   2        8.97        3.41      2.45 o 
   1  13   2        0.25        1.75      2.18 o 
   2  13   2        1.07       -0.39      1.78 o 
   3  13   2       13.47       13.92      4.69 o 
   4  13   2        0.29        0.73      3.25 o 
  -3  14   2        5.13        6.10      3.27 o 
  -2  14   2       14.82       13.51      3.77 o 
  -1  14   2        0.25        1.34      2.56 o 
   0  14   2        2.60        4.53      2.85 o 
   1  14   2       38.49       44.55      5.92 o 
   2  14   2        0.14       -0.79      3.52 o 
 -11   1   3        3.91        1.65      2.81 o 
 -10   1   3        1.09       -0.02      2.17 o 
  -9   1   3       14.20       12.60      2.72 o 
  -8   1   3       70.79       65.96      4.22 o 
  -7   1   3       18.54       16.19      2.35 o 
  -6   1   3     1764.74     1738.41     72.74 o 
  -5   1   3        2.61        1.77      0.77 o 
  -4   1   3     1401.66     1312.12     48.80 o 
  -3   1   3      413.27      331.58     10.65 o 
  -2   1   3     8481.65     8098.36    290.08 o 
  -1   1   3     2740.27     2527.70    119.99 o 
   0   1   3      668.28      636.22     35.96 o 
   1   1   3       19.45       34.43      1.81 o 
   2   1   3      477.25      567.58      9.58 o 
   3   1   3       44.25       40.81      2.27 o 
   4   1   3       17.96       22.15      1.86 o 
   5   1   3      210.88      216.61     10.07 o 
   6   1   3      363.33      388.86     14.52 o 
   7   1   3       43.69       36.22      5.92 o 
   8   1   3        2.96        5.17      3.94 o 
   9   1   3      145.61      136.09     21.46 o 
 -11   2   3        2.66        6.15      3.10 o 
 -10   2   3      144.78      130.30     12.51 o 
  -9   2   3        3.51        2.72      2.26 o 
  -8   2   3       10.96       13.42      2.53 o 
  -7   2   3       27.20       23.97      2.26 o 
  -6   2   3     1787.49     1750.43     70.60 o 
  -5   2   3     3595.64     3681.40    140.98 o 
  -4   2   3     1788.08     1850.86     74.41 o 
  -3   2   3       41.00       37.66      1.90 o 
  -2   2   3      568.01      548.11     30.14 o 
  -1   2   3      174.01      165.81      4.46 o 
   0   2   3      589.31      522.31     23.34 o 
   1   2   3      191.52      202.56      6.70 o 
   2   2   3      139.02      157.35      3.93 o 
   3   2   3      293.46      339.46      7.75 o 
   4   2   3      734.99      751.35     24.48 o 
   5   2   3        1.07       -0.90      1.28 o 
   6   2   3       23.94       24.29      4.88 o 
   7   2   3       55.05       50.66      6.77 o 
   8   2   3       17.23       18.83      5.39 o 
   9   2   3       19.17       17.67      5.77 o 
 -11   3   3       17.86       13.03      3.89 o 
 -10   3   3       36.81       39.25      5.27 o 
  -9   3   3      215.31      197.56      9.20 o 
  -8   3   3      368.16      366.69     26.84 o 
  -7   3   3       44.54       46.59      2.95 o 
  -6   3   3      178.15      185.41      6.21 o 
  -5   3   3        8.55        8.44      1.14 o 
  -4   3   3       34.24       40.98      1.78 o 
  -3   3   3        1.25        0.02      0.58 o 
  -2   3   3     3557.54     3230.13    133.69 o 
  -1   3   3      626.57      593.44     25.73 o 
   0   3   3     5775.02     5451.26    207.38 o 
   1   3   3       29.18       24.50      1.77 o 
   2   3   3     2525.01     2701.62     47.50 o 
   3   3   3       22.54       13.66      1.70 o 
   4   3   3      896.74      926.99     15.49 o 
   5   3   3       50.57       51.12      4.15 o 
   6   3   3       62.67       61.25      6.81 o 
   7   3   3        1.70       -0.80      2.69 o 
   8   3   3        2.46        3.37      3.71 o 
   9   3   3       50.16       58.92      8.73 o 
 -11   4   3        0.49       -0.35      2.60 o 
 -10   4   3       34.24       29.69      4.75 o 
  -9   4   3       18.46       26.37      4.18 o 
  -8   4   3        1.83        1.50      1.92 o 
  -7   4   3       86.88       87.81      6.14 o 
  -6   4   3       57.63       54.12      2.89 o 
  -5   4   3       31.11       32.48      1.84 o 
  -4   4   3      441.17      453.78     15.81 o 
  -3   4   3        3.24        1.44      0.67 o 
  -2   4   3        5.74        4.42      1.14 o 
  -1   4   3     1150.76     1016.06     42.37 o 
   0   4   3      224.00      235.77      6.35 o 
   1   4   3      861.34      827.81     26.23 o 
   2   4   3     1970.76     2126.87     34.92 o 
   3   4   3      428.29      416.98      9.66 o 
   4   4   3      394.24      398.32     16.33 o 
   5   4   3       94.25       99.35      5.55 o 
   6   4   3       92.01       91.60      7.70 o 
   7   4   3        5.16        9.76      4.25 o 
   8   4   3       86.08       98.30      9.75 o 
 -10   5   3       18.81       19.73      4.12 o 
  -9   5   3       23.65       23.69      4.14 o 
  -8   5   3        3.55        8.07      2.67 o 
  -7   5   3      144.03      150.28      9.93 o 
  -6   5   3      615.12      615.32     29.21 o 
  -5   5   3      250.88      268.46     10.42 o 
  -4   5   3      807.92      830.26     27.96 o 
  -3   5   3      286.30      302.12      7.81 o 
  -2   5   3        4.91       11.95      1.60 o 
  -1   5   3       19.87       24.67      2.24 o 
   0   5   3     2551.65     2498.92     43.63 o 
   1   5   3      224.05      230.14      5.92 o 
   2   5   3     2441.45     2508.65     48.63 o 
   3   5   3      409.41      409.21      7.84 o 
   4   5   3       14.22       14.22      2.70 o 
   5   5   3      140.91      144.90      6.91 o 
   6   5   3       22.44       22.75      4.94 o 
   7   5   3       76.11       93.94      8.90 o 
   8   5   3       11.88       12.83      4.95 o 
 -10   6   3       19.80       21.53      5.75 o 
  -9   6   3       17.13       21.88      5.49 o 
  -8   6   3        5.24        7.04      2.18 o 
  -7   6   3       26.59       30.97      3.35 o 
  -6   6   3      253.52      289.60     22.28 o 
  -5   6   3       11.70       12.12      1.57 o 
  -4   6   3        9.65        9.39      1.40 o 
  -3   6   3     1012.60     1069.18     23.07 o 
  -2   6   3      250.47      260.07      6.67 o 
  -1   6   3      368.12      406.94      7.39 o 
   0   6   3       38.72       31.09      2.24 o 
   1   6   3      282.43      255.31     13.28 o 
   2   6   3       13.73       14.29      2.01 o 
   3   6   3      563.98      593.88     10.02 o 
   4   6   3       77.41       66.42      5.11 o 
   5   6   3      302.30      298.79     10.04 o 
   6   6   3      312.66      316.79     14.15 o 
   7   6   3      132.50      145.54     10.69 o 
   8   6   3       75.73       85.55     10.48 o 
 -10   7   3        5.93        7.18      4.39 o 
  -9   7   3       22.20       22.35      5.52 o 
  -8   7   3        3.66        6.85      2.60 o 
  -7   7   3        0.10        0.31      1.67 o 
  -6   7   3      586.83      600.43     34.59 o 
  -5   7   3      139.60      134.71      5.16 o 
  -4   7   3      164.32      186.62      4.76 o 
  -3   7   3      117.22      150.16      4.48 o 
  -2   7   3       11.54       15.68      2.15 o 
  -1   7   3        0.11       -0.04      0.85 o 
   0   7   3      170.48      163.08      5.42 o 
   1   7   3       26.14       24.67      2.85 o 
   2   7   3        0.96       -0.08      1.04 o 
   3   7   3       69.88       67.97      3.90 o 
   4   7   3       46.81       58.82      4.92 o 
   5   7   3      198.84      211.12      8.93 o 
   6   7   3      517.46      521.20     21.93 o 
   7   7   3        4.69        4.56      3.87 o 
   8   7   3        4.36        3.98      3.81 o 
  -9   8   3       35.40       35.38      6.93 o 
  -8   8   3       74.84       82.53      6.72 o 
  -7   8   3        4.76        1.04      2.30 o 
  -6   8   3      297.64      279.82      8.73 o 
  -5   8   3        0.01        0.44      1.04 o 
  -4   8   3        2.92        2.40      1.21 o 
  -3   8   3      634.58      590.32     16.61 o 
  -2   8   3       36.70       38.10      3.14 o 
  -1   8   3      922.12      924.29     25.91 o 
   0   8   3      563.56      515.33     14.74 o 
   1   8   3        6.71        4.92      1.77 o 
   2   8   3       13.14        9.86      2.08 o 
   3   8   3      103.85      104.44      6.11 o 
   4   8   3       11.52       14.15      3.24 o 
   5   8   3      423.50      436.99     31.46 o 
   6   8   3       16.07       17.55      3.89 o 
   7   8   3       12.49       12.05      4.76 o 
  -9   9   3       44.07       39.08      7.37 o 
  -8   9   3      196.68      204.40     10.06 o 
  -7   9   3        1.23       -0.71      1.99 o 
  -6   9   3       73.77       68.29      5.14 o 
  -5   9   3        4.87        4.71      1.88 o 
  -4   9   3      207.84      209.85      7.38 o 
  -3   9   3        0.04        0.11      1.21 o 
  -2   9   3      103.24       92.59      4.62 o 
  -1   9   3        0.13        1.80      1.42 o 
   0   9   3      692.18      653.04     24.75 o 
   1   9   3      953.84      937.95     20.57 o 
   2   9   3       50.50       39.30      3.60 o 
   3   9   3       45.20       44.61      4.75 o 
   4   9   3        7.83        3.51      2.30 o 
   5   9   3      292.44      297.01     11.45 o 
   6   9   3        0.00        1.37      2.28 o 
   7   9   3       29.47       41.17      9.40 o 
  -8  10   3       96.27       96.29      7.86 o 
  -7  10   3        1.10        2.29      2.48 o 
  -6  10   3        7.69        3.83      2.14 o 
  -5  10   3        1.15       -0.75      1.62 o 
  -4  10   3       53.11       48.65      4.17 o 
  -3  10   3      173.17      170.00      9.31 o 
  -2  10   3      178.96      186.16      6.80 o 
  -1  10   3       43.82       35.38      4.30 o 
   0  10   3       89.99       92.63      5.84 o 
   1  10   3      464.54      449.24     16.12 o 
   2  10   3      360.10      364.64      9.75 o 
   3  10   3        7.01        6.34      2.48 o 
   4  10   3       40.72       42.54      5.13 o 
   5  10   3        0.50        1.52      2.17 o 
   6  10   3       33.16       37.23      5.47 o 
  -7  11   3        1.22        1.97      2.63 o 
  -6  11   3        4.46        3.00      2.36 o 
  -5  11   3        8.22        9.04      2.93 o 
  -4  11   3        2.84        0.95      1.67 o 
  -3  11   3       91.52       89.32      5.38 o 
  -2  11   3       51.23       54.33      5.41 o 
  -1  11   3       39.64       26.44      5.69 o 
   0  11   3        6.39        4.88      2.42 o 
   1  11   3      172.02      161.46      9.93 o 
   2  11   3       82.08       80.33      6.14 o 
   3  11   3      260.28      257.90     10.58 o 
   4  11   3       24.85       25.00      4.38 o 
   5  11   3        8.56        8.11      3.30 o 
  -7  12   3       12.16       10.99      4.79 o 
  -6  12   3        0.43        0.39      2.20 o 
  -5  12   3        4.73        4.71      2.69 o 
  -4  12   3        1.46        1.66      1.93 o 
  -3  12   3      139.11      129.83      9.52 o 
  -2  12   3       14.87       15.86      3.58 o 
  -1  12   3      112.67      119.46      7.48 o 
   0  12   3        0.39        1.08      2.19 o 
   1  12   3      124.03      112.21      8.99 o 
   2  12   3        7.97        4.94      2.53 o 
   3  12   3       19.17       15.39      4.50 o 
   4  12   3       48.77       61.67      7.72 o 
  -5  13   3        1.24        4.50      2.68 o 
  -4  13   3        0.96        1.38      2.92 o 
  -3  13   3        6.70        7.04      3.13 o 
  -2  13   3      149.88      163.05      9.13 o 
  -1  13   3       69.29       61.02      6.22 o 
   0  13   3       36.88       34.00      7.56 o 
   1  13   3       24.58       26.61      5.75 o 
   2  13   3       34.94       36.72      6.81 o 
   3  13   3        1.53        4.04      3.56 o 
  -3  14   3        5.55        5.21      3.12 o 
  -2  14   3       18.40       18.51      4.42 o 
  -1  14   3        6.97        3.98      2.87 o 
   0  14   3        1.41        0.45      3.06 o 
   1  14   3        1.23        4.18      3.71 o 
 -11   0   4        9.91       16.78      7.05 o 
 -10   0   4       16.85       20.27      4.80 o 
  -9   0   4      131.18      137.01     14.02 o 
  -8   0   4        0.19       -0.09      2.10 o 
  -7   0   4      474.66      470.16     15.90 o 
  -6   0   4    15935.76    16212.45    878.64 o 
  -5   0   4      211.11      221.87     13.65 o 
  -4   0   4     4401.56     4419.08    169.13 o 
  -3   0   4     1446.29     1449.89     85.76 o 
  -2   0   4     1374.00     1226.96     96.30 o 
   0   0   4       23.28       22.04      2.17 o 
   1   0   4        1.91        1.25      1.63 o 
   2   0   4     1152.90     1292.47     16.62 o 
   3   0   4      545.85      655.09     17.60 o 
   4   0   4       71.37       68.30      4.50 o 
   5   0   4     1021.23     1080.05     32.38 o 
   6   0   4      322.78      340.37     20.15 o 
   7   0   4       42.47       40.96      9.49 o 
   8   0   4      172.43      167.02     16.82 o 
 -11   1   4        2.65        1.60      2.71 o 
 -10   1   4       14.63       10.28      2.77 o 
  -9   1   4      295.77      275.81     14.92 o 
  -8   1   4      249.98      252.64     14.24 o 
  -7   1   4      226.66      222.75     11.54 o 
  -6   1   4      346.67      353.40     10.63 o 
  -5   1   4      169.90      208.71      7.26 o 
  -4   1   4      118.86      123.34      3.98 o 
  -3   1   4    13645.94    12840.41    257.38 o 
  -2   1   4       19.05       14.49      1.62 o 
  -1   1   4      297.06      278.67      9.80 o 
   0   1   4        1.63        1.02      0.80 o 
   1   1   4      625.28      673.14     11.62 o 
   2   1   4     3133.74     3310.69     43.53 o 
   3   1   4     1767.01     1886.10     21.91 o 
   4   1   4        6.01        8.08      2.00 o 
   5   1   4        0.03       -1.03      1.83 o 
   6   1   4      797.76      823.85     21.86 o 
   7   1   4       71.26       75.64     15.56 o 
   8   1   4        6.73        6.42      4.34 o 
 -11   2   4       51.39       45.24      6.83 o 
 -10   2   4       42.27       29.14      4.50 o 
  -9   2   4      486.17      475.27     24.62 o 
  -8   2   4      120.72      124.39      6.22 o 
  -7   2   4        7.35        6.42      1.52 o 
  -6   2   4      829.34      788.64     22.25 o 
  -5   2   4      650.36      644.08     22.72 o 
  -4   2   4     1384.08     1411.49     59.18 o 
  -3   2   4        0.00        1.24      0.77 o 
  -2   2   4     1687.98     1589.93     83.51 o 
  -1   2   4      474.57      431.64     20.44 o 
   0   2   4     1585.19     1642.92     59.64 o 
   1   2   4        8.72       16.92      1.82 o 
   2   2   4     2463.18     2785.36     31.56 o 
   3   2   4       93.74       94.33      3.66 o 
   4   2   4       18.22       12.98      2.44 o 
   5   2   4      199.19      202.48     10.30 o 
   6   2   4      341.39      361.61     14.78 o 
   7   2   4       40.67       40.83      6.69 o 
   8   2   4       14.77       14.62      5.07 o 
 -11   3   4       86.89       94.51      7.63 o 
 -10   3   4        0.00        0.46      2.20 o 
  -9   3   4        1.47        0.78      1.86 o 
  -8   3   4        3.30        3.21      2.02 o 
  -7   3   4        3.17        2.90      1.29 o 
  -6   3   4      193.18      200.86      7.51 o 
  -5   3   4        0.15        0.46      0.80 o 
  -4   3   4      160.25      162.37      8.46 o 
  -3   3   4     1332.31     1263.48     67.11 o 
  -2   3   4     1131.57     1136.02     67.16 o 
  -1   3   4     1784.20     1764.03     83.49 o 
   0   3   4     3956.17     3983.08    150.26 o 
   1   3   4     1270.85     1334.01     37.41 o 
   2   3   4      496.96      511.11      8.23 o 
   3   3   4      102.10      104.61      3.95 o 
   4   3   4      531.54      515.56     19.40 o 
   5   3   4      193.47      208.73     10.66 o 
   6   3   4        2.72        2.30      2.89 o 
   7   3   4        8.03        6.19      3.98 o 
   8   3   4       17.79       13.67      5.21 o 
 -11   4   4       49.90       43.89      7.35 o 
 -10   4   4       28.16       25.38      5.51 o 
  -9   4   4      125.51      127.49      7.60 o 
  -8   4   4      222.05      233.18      8.93 o 
  -7   4   4       12.09       16.85      2.41 o 
  -6   4   4      174.53      184.52      6.47 o 
  -5   4   4      126.45      137.80      6.37 o 
  -4   4   4        3.79        6.35      1.12 o 
  -3   4   4     2261.01     2221.04    111.52 o 
  -2   4   4        4.28        7.72      1.53 o 
  -1   4   4      372.04      385.59      8.96 o 
   0   4   4      405.65      396.02     13.21 o 
   1   4   4      715.47      796.28     30.73 o 
   2   4   4     1356.00     1384.24     34.36 o 
   3   4   4        2.21        5.77      1.56 o 
   4   4   4        4.19        3.74      1.88 o 
   5   4   4      141.70      158.92      7.23 o 
   6   4   4      108.93      117.83     13.27 o 
   7   4   4       25.93       29.14      6.08 o 
   8   4   4       41.87       42.34      7.44 o 
 -11   5   4        1.99        2.17      3.37 o 
 -10   5   4       13.48        8.74      5.48 o 
  -9   5   4        5.50        2.06      2.88 o 
  -8   5   4       16.41       17.27      2.76 o 
  -7   5   4       22.54       27.44      3.04 o 
  -6   5   4       22.79       19.91      2.00 o 
  -5   5   4      369.68      397.81     21.65 o 
  -4   5   4      318.03      345.25     16.47 o 
  -3   5   4      219.64      226.28      6.12 o 
  -2   5   4     1362.71     1367.09     54.91 o 
  -1   5   4      204.34      216.88      4.82 o 
   0   5   4      703.52      695.32     21.77 o 
   1   5   4       61.69       91.25      4.39 o 
   2   5   4      129.32      139.54      5.40 o 
   3   5   4        2.75        2.35      1.37 o 
   4   5   4        0.68       -1.98      1.32 o 
   5   5   4       12.43       17.49      3.31 o 
   6   5   4      199.81      208.58     11.91 o 
   7   5   4       16.77       21.16      5.61 o 
   8   5   4        6.89        9.68      4.92 o 
 -10   6   4        0.43        2.04      2.86 o 
  -9   6   4       20.13       22.91      5.18 o 
  -8   6   4        0.04       -0.56      1.66 o 
  -7   6   4       12.87       12.41      2.88 o 
  -6   6   4       25.76       27.43      3.03 o 
  -5   6   4      216.79      234.72      9.74 o 
  -4   6   4       83.63       86.70      5.63 o 
  -3   6   4      474.68      481.09     10.62 o 
  -2   6   4      867.10      956.63     28.86 o 
  -1   6   4       49.82       57.88      3.49 o 
   0   6   4      144.28      148.62      4.36 o 
   1   6   4      188.49      197.64      5.75 o 
   2   6   4      220.41      246.07      6.60 o 
   3   6   4       57.33       54.48      4.47 o 
   4   6   4        0.08       -0.04      1.61 o 
   5   6   4      455.56      469.97     19.22 o 
   6   6   4      133.21      151.97     10.42 o 
   7   6   4        5.99        5.97      3.88 o 
 -10   7   4       15.35       13.15      4.70 o 
  -9   7   4       44.65       37.59      6.49 o 
  -8   7   4        6.05        8.23      2.86 o 
  -7   7   4      397.15      388.24     11.92 o 
  -6   7   4      183.25      175.74      7.81 o 
  -5   7   4       10.99        9.00      1.95 o 
  -4   7   4      356.24      388.10     13.15 o 
  -3   7   4       85.17       93.56      4.91 o 
  -2   7   4        0.08        0.07      1.13 o 
  -1   7   4       38.97       35.28      4.57 o 
   0   7   4       18.34       15.38      1.92 o 
   1   7   4        0.02       -0.16      1.03 o 
   2   7   4       15.38       15.45      2.32 o 
   3   7   4       70.06       74.90      5.24 o 
   4   7   4        6.55        5.33      2.29 o 
   5   7   4       33.79       37.95      4.67 o 
   6   7   4      106.39      111.73      9.33 o 
   7   7   4       84.69       89.44     15.43 o 
 -10   8   4       60.58       60.96      8.78 o 
  -9   8   4       10.24        7.48      4.91 o 
  -8   8   4       24.45       19.11      4.90 o 
  -7   8   4      126.55      126.34      7.31 o 
  -6   8   4       31.21       32.67      4.27 o 
  -5   8   4      187.94      194.84      9.21 o 
  -4   8   4       44.18       46.40      4.16 o 
  -3   8   4       20.82       21.99      3.09 o 
  -2   8   4      221.37      233.76      7.73 o 
  -1   8   4        5.96       13.46      2.44 o 
   0   8   4       92.62      101.31      6.74 o 
   1   8   4      489.29      456.65     10.98 o 
   2   8   4      461.12      446.58      9.89 o 
   3   8   4      106.01      113.55      6.65 o 
   4   8   4      130.46      137.71      7.51 o 
   5   8   4      225.07      218.40      9.80 o 
   6   8   4      192.88      198.83     12.44 o 
   7   8   4        8.11        3.87      3.71 o 
  -9   9   4        9.11        9.69      4.66 o 
  -8   9   4       37.87       38.44      5.31 o 
  -7   9   4       82.67       71.13      6.31 o 
  -6   9   4      218.80      223.69     12.22 o 
  -5   9   4      109.63      107.07      6.23 o 
  -4   9   4      373.16      374.79     11.96 o 
  -3   9   4      484.96      477.32     11.88 o 
  -2   9   4      132.42      131.67      6.28 o 
  -1   9   4       38.18       24.96      4.41 o 
   0   9   4       20.93       17.59      3.91 o 
   1   9   4      115.44      104.46      6.21 o 
   2   9   4      127.85      128.62      5.82 o 
   3   9   4        5.64        4.85      2.41 o 
   4   9   4      548.16      540.68     14.88 o 
   5   9   4       81.92       74.83      6.56 o 
   6   9   4        5.24        7.28      3.18 o 
  -8  10   4        5.00        4.66      2.90 o 
  -7  10   4        0.14        0.76      2.19 o 
  -6  10   4        9.61       10.29      3.85 o 
  -5  10   4        0.47        0.16      1.82 o 
  -4  10   4       76.16       82.78      5.84 o 
  -3  10   4      401.49      403.12     11.56 o 
  -2  10   4        0.11        1.92      2.55 o 
  -1  10   4      890.79      915.49     21.98 o 
   0  10   4      253.53      255.83     11.86 o 
   1  10   4      423.16      408.56     14.73 o 
   2  10   4       76.44       89.54      5.20 o 
   3  10   4       24.94       22.30      3.97 o 
   4  10   4       60.94       58.90      5.92 o 
   5  10   4       70.57       67.84      6.55 o 
  -8  11   4        4.27        8.03      3.17 o 
  -7  11   4        0.55       -0.46      2.60 o 
  -6  11   4        4.00        6.27      3.61 o 
  -5  11   4       99.02       88.74      8.04 o 
  -4  11   4       34.40       28.89      4.35 o 
  -3  11   4        0.21       -0.06      2.25 o 
  -2  11   4      885.61      832.70     44.22 o 
  -1  11   4      998.15     1073.88     25.11 o 
   0  11   4       50.33       46.69      6.37 o 
   1  11   4      100.88       97.29      7.82 o 
   2  11   4        6.92        5.13      2.42 o 
   3  11   4        1.62       -0.80      1.90 o 
   4  11   4        0.02        0.87      2.35 o 
   5  11   4       19.39       18.05      4.22 o 
  -7  12   4       20.08       19.39      5.69 o 
  -6  12   4        0.97        1.58      2.87 o 
  -5  12   4        4.44        7.52      3.81 o 
  -4  12   4        9.04        7.18      3.83 o 
  -3  12   4      250.71      265.43     16.36 o 
  -2  12   4      122.59      121.04      9.33 o 
  -1  12   4      268.83      265.65     27.13 o 
   0  12   4      133.24      146.02     10.23 o 
   1  12   4       23.24       21.89      5.17 o 
   2  12   4       84.62       87.31      9.00 o 
   3  12   4       10.39        5.04      2.98 o 
   4  12   4        0.17        1.14      2.51 o 
  -5  13   4        6.16       10.82      6.67 o 
  -4  13   4        1.44        3.52      3.19 o 
  -3  13   4       12.46       22.88      5.43 o 
  -2  13   4       17.08       21.46      5.38 o 
  -1  13   4        0.68       -0.88      2.77 o 
   0  13   4       28.87       23.02      5.54 o 
   1  13   4        3.60        2.53      3.22 o 
   2  13   4      100.33      113.80     10.20 o 
  -3  14   4       29.64       43.08      7.45 o 
  -2  14   4       10.06        4.52      3.62 o 
  -1  14   4       12.00       14.09      4.88 o 
   0  14   4        9.99       13.05      4.84 o 
 -11   1   5        0.01        0.35      2.38 o 
 -10   1   5        1.91        2.53      1.99 o 
  -9   1   5      240.45      223.40      7.55 o 
  -8   1   5       36.38       37.51      3.37 o 
  -7   1   5      160.01      150.65      4.64 o 
  -6   1   5     2370.75     2279.30     65.59 o 
  -5   1   5      362.66      400.95     15.16 o 
  -4   1   5       31.88       21.84      1.41 o 
  -3   1   5      312.74      291.13     12.73 o 
  -2   1   5      197.80      184.34     12.37 o 
  -1   1   5      268.11      236.04      6.51 o 
   0   1   5      503.56      505.24     15.79 o 
   1   1   5     1010.79     1061.48     13.42 o 
   2   1   5       68.25       72.78      3.32 o 
   3   1   5     2138.92     2274.36     22.93 o 
   4   1   5       18.03       13.37      2.60 o 
   5   1   5        0.60        5.26      2.97 o 
   6   1   5      311.02      334.88     14.78 o 
   7   1   5       17.08       19.41      5.32 o 
   8   1   5      139.53      127.14     11.03 o 
 -11   2   5        1.89        2.88      2.60 o 
 -10   2   5       11.99       11.00      3.24 o 
  -9   2   5      537.41      531.06     23.02 o 
  -8   2   5     1124.38     1083.08     67.89 o 
  -7   2   5       39.58       38.09      2.69 o 
  -6   2   5     1612.61     1626.81     56.02 o 
  -5   2   5       29.41       36.14      1.95 o 
  -4   2   5      655.51      628.61     17.98 o 
  -3   2   5      570.33      506.72     31.75 o 
  -2   2   5      353.39      350.89     18.51 o 
  -1   2   5     2279.26     2325.06    116.63 o 
   0   2   5      377.79      396.36     10.54 o 
   1   2   5      284.40      377.21      6.84 o 
   2   2   5        1.19        2.42      1.14 o 
   3   2   5       87.88       76.74      3.60 o 
   4   2   5       64.67       66.49      4.61 o 
   5   2   5        3.06        5.29      3.13 o 
   6   2   5        7.43       11.23      3.98 o 
   7   2   5      354.01      373.96     16.93 o 
   8   2   5        7.87        6.46      5.39 o 
 -11   3   5      155.12      136.84     10.38 o 
 -10   3   5        0.11        1.92      3.58 o 
  -9   3   5       89.38       90.59      6.10 o 
  -8   3   5        2.78        4.22      1.61 o 
  -7   3   5       21.54       20.51      2.17 o 
  -6   3   5        0.27        0.19      0.82 o 
  -5   3   5      313.79      273.07     10.84 o 
  -4   3   5      134.26      147.76      8.62 o 
  -3   3   5     2468.72     2389.90    130.27 o 
  -2   3   5       70.58       77.12      3.68 o 
  -1   3   5      246.77      279.40     14.92 o 
   0   3   5      290.88      313.67     13.72 o 
   1   3   5      921.24     1020.54     16.60 o 
   2   3   5       31.45       31.66      2.55 o 
   3   3   5      129.21      127.71      4.66 o 
   4   3   5        0.35        2.53      1.69 o 
   5   3   5       71.61       77.31      7.36 o 
   6   3   5        2.38        0.81      2.79 o 
   7   3   5       92.14       76.32      8.73 o 
   8   3   5       45.40       44.99      8.07 o 
 -11   4   5       11.58        6.67      4.16 o 
 -10   4   5       50.72       47.36      6.97 o 
  -9   4   5       24.60       33.55      6.32 o 
  -8   4   5       41.47       41.57      4.31 o 
  -7   4   5       33.05       31.18      2.56 o 
  -6   4   5        3.16        5.11      1.14 o 
  -5   4   5       19.06       19.85      1.63 o 
  -4   4   5       16.22       26.18      3.18 o 
  -3   4   5      109.75      118.12      6.21 o 
  -2   4   5       57.31       52.16      3.28 o 
  -1   4   5     3220.23     3449.81    124.54 o 
   0   4   5      110.22      118.16      5.73 o 
   1   4   5       76.23       96.21      3.91 o 
   2   4   5     1062.55     1108.12     20.13 o 
   3   4   5       85.42       93.87      4.26 o 
   4   4   5        5.77        4.41      2.17 o 
   5   4   5       56.71       55.21     12.62 o 
   6   4   5       11.01       11.20      4.27 o 
   7   4   5       14.29       15.08      5.07 o 
 -11   5   5        9.74        6.72      4.07 o 
 -10   5   5        1.69        0.01      2.87 o 
  -9   5   5       29.39       31.67      6.65 o 
  -8   5   5        6.34        6.68      2.29 o 
  -7   5   5       48.24       52.72      4.67 o 
  -6   5   5      149.37      168.64      9.04 o 
  -5   5   5      336.56      405.86     24.31 o 
  -4   5   5      303.41      286.62     12.88 o 
  -3   5   5       22.73       32.41      3.01 o 
  -2   5   5       20.87       20.97      2.55 o 
  -1   5   5     1564.37     1669.79     41.00 o 
   0   5   5        7.91        4.97      1.50 o 
   1   5   5        3.01        2.65      1.28 o 
   2   5   5      176.71      183.83      5.76 o 
   3   5   5        0.56        0.60      1.59 o 
   4   5   5       13.24       14.11      2.99 o 
   5   5   5        9.19       10.28      2.76 o 
   6   5   5       27.13       28.91      5.81 o 
   7   5   5       17.00       15.64      5.33 o 
 -10   6   5        4.48        1.81      3.00 o 
  -9   6   5       68.82       72.45      7.92 o 
  -8   6   5        0.30        2.51      2.04 o 
  -7   6   5        9.61        9.84      2.71 o 
  -6   6   5      135.36      154.19      6.39 o 
  -5   6   5       98.90      100.91      6.98 o 
  -4   6   5        4.70        1.91      1.41 o 
  -3   6   5       12.79       13.23      2.33 o 
  -2   6   5       46.18       51.96      3.66 o 
  -1   6   5       22.59       22.18      2.09 o 
   0   6   5      565.81      622.72     10.69 o 
   1   6   5      410.84      384.52     11.62 o 
   2   6   5      693.98      696.42     14.05 o 
   3   6   5     1119.26     1108.32     19.70 o 
   4   6   5      164.74      172.96     11.54 o 
   5   6   5      142.49      138.76      7.65 o 
   6   6   5      330.41      328.70     17.09 o 
   7   6   5        3.39        1.31      3.51 o 
 -10   7   5       12.56        7.57      4.00 o 
  -9   7   5      123.24      109.67      9.31 o 
  -8   7   5       23.12       14.51      3.40 o 
  -7   7   5        0.00       -0.01      1.81 o 
  -6   7   5       61.98       70.10      4.32 o 
  -5   7   5       13.30       19.47      2.94 o 
  -4   7   5       38.78       40.60      3.82 o 
  -3   7   5       98.91       97.61      5.15 o 
  -2   7   5       14.03       15.73      2.61 o 
  -1   7   5        1.69        0.86      1.31 o 
   0   7   5        2.61        2.33      1.42 o 
   1   7   5       42.60       50.61      3.59 o 
   2   7   5      714.56      714.71     14.24 o 
   3   7   5     2011.46     1933.33     25.33 o 
   4   7   5       43.47       37.68      4.56 o 
   5   7   5        0.51       -0.44      1.97 o 
   6   7   5        1.17        5.99      4.07 o 
 -10   8   5        0.11       -0.26      3.16 o 
  -9   8   5       70.86       67.18      6.65 o 
  -8   8   5       14.93       21.18      4.20 o 
  -7   8   5       15.89       11.10      3.16 o 
  -6   8   5      143.45      154.06      9.35 o 
  -5   8   5      163.74      157.63      8.30 o 
  -4   8   5      201.88      221.09      8.14 o 
  -3   8   5      590.29      590.55     12.76 o 
  -2   8   5      217.82      220.04     12.64 o 
  -1   8   5       14.59       13.83      2.58 o 
   0   8   5       77.21       82.12      6.12 o 
   1   8   5      402.89      386.87      9.24 o 
   2   8   5     1343.11     1300.73     19.46 o 
   3   8   5      321.87      339.02     11.18 o 
   4   8   5        0.62       -0.60      1.80 o 
   5   8   5        0.00        2.53      2.24 o 
   6   8   5      187.77      180.35     12.34 o 
  -9   9   5       45.86       36.66      5.67 o 
  -8   9   5        0.39       -0.22      2.27 o 
  -7   9   5       19.38       21.74      5.58 o 
  -6   9   5       61.80       63.96      7.12 o 
  -5   9   5        0.57        2.53      3.26 o 
  -4   9   5      226.47      233.69      8.80 o 
  -3   9   5     1136.61     1138.03     23.69 o 
  -2   9   5      431.29      430.81     11.17 o 
  -1   9   5       54.29       53.06      5.90 o 
   0   9   5       22.55       15.34      3.84 o 
   1   9   5      107.57      106.39      5.33 o 
   2   9   5      136.97      127.52      5.95 o 
   3   9   5       68.58       71.38      5.94 o 
   4   9   5        2.03       -0.79      2.00 o 
   5   9   5       12.23       12.78      3.59 o 
  -8  10   5        0.05        0.25      2.38 o 
  -7  10   5       13.07       11.94      4.56 o 
  -6  10   5       54.57       56.15      7.11 o 
  -5  10   5       40.53       42.04      4.71 o 
  -4  10   5        0.65        1.29      2.05 o 
  -3  10   5      184.78      192.23      9.85 o 
  -2  10   5      671.53      658.89     37.99 o 
  -1  10   5      596.76      586.09     18.19 o 
   0  10   5        0.12       -1.63      1.97 o 
   1  10   5       28.12       30.84      4.34 o 
   2  10   5       47.21       47.67      5.10 o 
   3  10   5       12.00       11.21      3.24 o 
   4  10   5       20.90       22.30      4.33 o 
   5  10   5       24.73       31.75      6.00 o 
  -8  11   5        8.85        6.82      5.32 o 
  -7  11   5       19.03       17.60      4.91 o 
  -6  11   5       83.28       76.23     10.70 o 
  -5  11   5        0.19        0.40      2.12 o 
  -4  11   5       22.72       22.30      4.02 o 
  -3  11   5       11.40        4.72      3.23 o 
  -2  11   5      365.20      359.10     14.99 o 
  -1  11   5      182.41      203.72     11.50 o 
   0  11   5      376.05      395.64     15.67 o 
   1  11   5       44.83       39.95      5.07 o 
   2  11   5       25.53       27.51      5.81 o 
   3  11   5       23.44       20.88      8.06 o 
   4  11   5        0.95       -0.62      2.28 o 
  -7  12   5        6.85       10.45      4.45 o 
  -6  12   5        2.51        0.79      3.65 o 
  -5  12   5       22.42       22.02      5.32 o 
  -4  12   5        6.63        6.11      3.60 o 
  -3  12   5       20.08       23.75      5.43 o 
  -2  12   5       88.93       91.94      8.54 o 
  -1  12   5        1.88        5.13      3.32 o 
   0  12   5       15.83       14.37      4.98 o 
   1  12   5        4.44        4.54      2.60 o 
   2  12   5        3.82        2.78      3.07 o 
   3  12   5        4.09        5.75      3.57 o 
  -5  13   5      102.10      105.72     14.60 o 
  -4  13   5       72.54       76.65     13.18 o 
  -3  13   5       30.37       30.47      6.57 o 
  -2  13   5       18.40       28.20      6.09 o 
  -1  13   5        3.52        6.74      3.81 o 
   0  13   5       17.76       23.46      6.34 o 
   1  13   5        0.21        1.07      2.91 o 
   2  13   5       29.23       34.21      7.13 o 
  -3  14   5        2.08       -0.43      3.19 o 
  -2  14   5       10.75        9.50      4.28 o 
  -1  14   5        2.66        2.97      3.84 o 
 -11   0   6       12.84       16.55      4.68 o 
 -10   0   6       33.47       32.10      5.35 o 
  -9   0   6      376.57      330.30     12.75 o 
  -8   0   6        0.10        0.81      2.08 o 
  -7   0   6      130.82      130.23      5.51 o 
  -6   0   6      567.54      593.22     16.49 o 
  -5   0   6     1065.60      996.20     40.96 o 
  -4   0   6     1096.34      958.80     67.00 o 
  -3   0   6       14.42       17.11      2.72 o 
  -2   0   6     2525.10     2488.28    199.51 o 
  -1   0   6     2026.49     2212.37    109.70 o 
   0   0   6     9356.46     9731.42     77.97 o 
   1   0   6      429.49      448.95     11.14 o 
   2   0   6     2477.84     2641.91     87.25 o 
   3   0   6      256.97      295.49     10.06 o 
   4   0   6      148.26      137.54     12.22 o 
   5   0   6       34.14       44.13      8.94 o 
   6   0   6       63.27       54.10     10.42 o 
   7   0   6       51.94       69.18     12.40 o 
 -12   1   6       53.23       48.63      7.59 o 
 -11   1   6       16.52       19.03      4.99 o 
 -10   1   6       49.67       52.50      4.55 o 
  -9   1   6      105.11      114.74      5.63 o 
  -8   1   6      173.69      177.28      6.53 o 
  -7   1   6       29.14       25.96      2.05 o 
  -6   1   6     2537.09     2485.77     76.31 o 
  -5   1   6        0.00        0.65      0.78 o 
  -4   1   6       75.32       63.76      3.28 o 
  -3   1   6      721.05      747.93     38.29 o 
  -2   1   6        0.85        1.61      1.11 o 
  -1   1   6     3232.49     3404.60     94.93 o 
   0   1   6     2462.73     2753.32     46.76 o 
   1   1   6        2.14        3.58      1.28 o 
   2   1   6       22.73       28.71      2.59 o 
   3   1   6      451.58      411.85      8.35 o 
   4   1   6      178.90      188.72     10.01 o 
   5   1   6       39.49       32.81      5.67 o 
   6   1   6      525.50      548.08     19.50 o 
   7   1   6        7.79        1.67      3.70 o 
 -11   2   6        4.80        6.63      3.68 o 
 -10   2   6        8.63        4.66      3.06 o 
  -9   2   6      103.70       92.95      5.99 o 
  -8   2   6      237.11      216.92      6.00 o 
  -7   2   6      149.50      160.10     10.46 o 
  -6   2   6      401.90      423.52     15.03 o 
  -5   2   6      514.38      532.03     24.36 o 
  -4   2   6      144.94      130.84      6.61 o 
  -3   2   6       38.54       32.57      3.32 o 
  -2   2   6      456.98      409.68     40.40 o 
  -1   2   6     1983.34     2316.43     86.40 o 
   0   2   6      532.08      587.22     17.85 o 
   1   2   6       29.25       24.54      2.34 o 
   2   2   6       87.65       84.68      3.92 o 
   3   2   6     1308.61     1354.27     24.76 o 
   4   2   6       30.26       32.60      3.86 o 
   5   2   6        9.52       12.44      4.19 o 
   6   2   6      794.03      806.27     39.66 o 
   7   2   6        2.96        0.76      3.65 o 
 -11   3   6        0.35       -0.17      2.83 o 
 -10   3   6        1.47        2.49      2.99 o 
  -9   3   6        6.54        5.07      3.36 o 
  -8   3   6      201.30      191.12      6.57 o 
  -7   3   6       49.96       54.28      3.15 o 
  -6   3   6        1.59        1.84      0.96 o 
  -5   3   6      399.04      381.24     12.73 o 
  -4   3   6      564.77      589.21     29.59 o 
  -3   3   6      899.77      896.03     32.36 o 
  -2   3   6     1284.78     1361.23     75.23 o 
  -1   3   6      214.13      213.11      8.54 o 
   0   3   6        7.60        5.28      1.36 o 
   1   3   6       44.48       42.82      2.92 o 
   2   3   6      580.32      612.03     10.08 o 
   3   3   6       74.73       69.66      4.77 o 
   4   3   6      122.31      122.51      6.46 o 
   5   3   6       24.99       29.53      5.49 o 
   6   3   6      104.90      103.77      9.54 o 
   7   3   6       36.13       40.23      7.44 o 
 -11   4   6      130.75      143.14     10.91 o 
 -10   4   6        9.27        2.69      2.96 o 
  -9   4   6        0.36        1.29      2.72 o 
  -8   4   6       29.30       35.23      4.07 o 
  -7   4   6      262.78      253.70     10.75 o 
  -6   4   6      181.37      183.29      6.95 o 
  -5   4   6       22.53       22.62      3.24 o 
  -4   4   6       40.87       46.10      3.54 o 
  -3   4   6      247.86      239.35      8.22 o 
  -2   4   6     3020.57     2803.91     80.03 o 
  -1   4   6      493.91      515.90     20.03 o 
   0   4   6      317.20      376.84     16.87 o 
   1   4   6       15.79       20.63      2.33 o 
   2   4   6        2.17        0.28      1.26 o 
   3   4   6        2.98        1.35      1.70 o 
   4   4   6      107.33      112.55      6.38 o 
   5   4   6        1.38       -1.51      2.38 o 
   6   4   6       12.20       19.01      5.46 o 
   7   4   6      200.12      219.39     13.90 o 
 -11   5   6        1.36        3.66      3.70 o 
 -10   5   6        2.80        1.13      2.81 o 
  -9   5   6        4.14        5.48      3.26 o 
  -8   5   6       65.90       65.24      5.39 o 
  -7   5   6       95.84       95.07      5.73 o 
  -6   5   6      124.20      137.23      5.36 o 
  -5   5   6      240.83      235.42      8.26 o 
  -4   5   6       41.77       36.82      3.59 o 
  -3   5   6      391.90      371.27     16.19 o 
  -2   5   6       31.01       39.49      3.39 o 
  -1   5   6       17.34       12.72      1.73 o 
   0   5   6        5.13        3.60      1.32 o 
   1   5   6        0.04       -0.49      1.03 o 
   2   5   6       31.69       25.13      2.76 o 
   3   5   6      135.03      131.47      6.62 o 
   4   5   6       33.93       31.33      4.12 o 
   5   5   6        0.74       -0.61      2.71 o 
   6   5   6       23.38       27.56      6.16 o 
   7   5   6        3.46        4.57      6.43 o 
 -11   6   6        0.22       -1.61      3.12 o 
 -10   6   6        0.83       -0.51      2.63 o 
  -9   6   6        0.14        2.44      2.26 o 
  -8   6   6       23.12       22.28      3.83 o 
  -7   6   6        3.86        3.63      2.08 o 
  -6   6   6      291.05      299.82      9.83 o 
  -5   6   6        0.51        0.53      1.28 o 
  -4   6   6      173.68      181.69      8.56 o 
  -3   6   6      196.77      215.22     11.91 o 
  -2   6   6       28.57       28.27      3.13 o 
  -1   6   6      325.87      346.48      8.84 o 
   0   6   6       49.97       52.61      3.37 o 
   1   6   6       54.31       65.79      3.91 o 
   2   6   6      457.36      443.83     11.13 o 
   3   6   6       37.55       36.73      4.30 o 
   4   6   6        1.87        2.63      2.14 o 
   5   6   6        1.84        2.42      3.10 o 
   6   6   6      103.06      112.72     17.72 o 
 -10   7   6       49.21       37.40      6.95 o 
  -9   7   6      117.58      123.78      7.80 o 
  -8   7   6       97.35       96.94      6.70 o 
  -7   7   6       16.16       18.52      3.56 o 
  -6   7   6      126.04      114.36      6.15 o 
  -5   7   6       39.97       40.34      4.04 o 
  -4   7   6        3.34        3.54      1.78 o 
  -3   7   6       31.80       34.84      3.64 o 
  -2   7   6       21.52       17.40      2.76 o 
  -1   7   6      380.88      364.97     12.91 o 
   0   7   6      183.30      187.29      6.91 o 
   1   7   6      160.02      161.49      6.05 o 
   2   7   6        8.43        6.98      2.21 o 
   3   7   6      227.49      235.09      9.35 o 
   4   7   6       59.95       56.27      5.53 o 
   5   7   6       42.63       45.47      6.92 o 
   6   7   6        0.96        0.84      3.52 o 
 -10   8   6      106.12      112.29     13.36 o 
  -9   8   6       12.55        8.88      3.23 o 
  -8   8   6       34.32       34.23      4.86 o 
  -7   8   6       57.55       57.00      6.80 o 
  -6   8   6      102.62      104.39      6.14 o 
  -5   8   6        5.90        5.38      2.24 o 
  -4   8   6       53.38       49.80      4.91 o 
  -3   8   6       24.20       28.58      3.57 o 
  -2   8   6      536.02      535.97     16.36 o 
  -1   8   6      954.13      944.11     22.22 o 
   0   8   6      160.66      146.76      8.65 o 
   1   8   6      512.75      510.09     10.90 o 
   2   8   6      405.22      369.72     16.70 o 
   3   8   6      552.51      560.19     22.44 o 
   4   8   6        2.84        1.21      2.05 o 
   5   8   6       75.17       59.96      6.21 o 
  -9   9   6       93.21       82.12      7.44 o 
  -8   9   6        2.23        0.82      2.32 o 
  -7   9   6      167.08      150.47     10.15 o 
  -6   9   6      298.63      305.98     13.63 o 
  -5   9   6        0.47        0.43      1.86 o 
  -4   9   6      171.99      155.21      7.45 o 
  -3   9   6       59.88       57.53      4.97 o 
  -2   9   6       95.14      100.84      7.60 o 
  -1   9   6      402.77      424.21     14.96 o 
   0   9   6      353.03      349.40     13.62 o 
   1   9   6      682.25      633.33     15.18 o 
   2   9   6       22.80       28.49      4.92 o 
   3   9   6       26.83       28.21      4.46 o 
   4   9   6      204.40      201.66      9.84 o 
   5   9   6       48.39       56.72      6.37 o 
  -9  10   6        6.27        1.19      3.04 o 
  -8  10   6       13.64       12.42      4.59 o 
  -7  10   6       23.47       20.19      5.84 o 
  -6  10   6      150.69      168.67     10.81 o 
  -5  10   6        0.01        2.50      2.18 o 
  -4  10   6      472.87      494.15     13.48 o 
  -3  10   6        8.15       10.44      3.71 o 
  -2  10   6       18.97       16.58      4.33 o 
  -1  10   6       18.67       29.82      5.37 o 
   0  10   6       42.77       47.35      6.21 o 
   1  10   6       61.42       48.38      5.25 o 
   2  10   6        0.35       -0.36      2.19 o 
   3  10   6        3.65        1.04      2.72 o 
   4  10   6       46.21       49.27      5.98 o 
  -8  11   6        7.63        5.88      3.87 o 
  -7  11   6       31.25       29.81      7.07 o 
  -6  11   6       11.38       10.80      4.43 o 
  -5  11   6      448.87      456.80     13.82 o 
  -4  11   6      485.05      520.05     18.31 o 
  -3  11   6        2.82        5.34      3.21 o 
  -2  11   6      176.70      153.09     10.31 o 
  -1  11   6       45.60       44.26      6.53 o 
   0  11   6        3.07        0.19      2.52 o 
   1  11   6        4.73        2.01      2.34 o 
   2  11   6       32.00       25.28      5.69 o 
   3  11   6       84.10       84.96      9.39 o 
  -7  12   6        1.71        1.01      3.35 o 
  -6  12   6       54.18       56.46      7.83 o 
  -5  12   6       20.53       20.17      7.53 o 
  -4  12   6      257.42      260.58     13.82 o 
  -3  12   6       63.72       70.69      8.20 o 
  -2  12   6       12.36        7.81      3.93 o 
  -1  12   6        0.12       -1.81      2.56 o 
   0  12   6       11.39       19.02      4.92 o 
   1  12   6        2.03        4.26      3.20 o 
   2  12   6       50.81       66.24      8.61 o 
  -5  13   6        0.54        2.19      4.93 o 
  -4  13   6       21.03       22.64      5.92 o 
  -3  13   6      131.99      154.25     11.32 o 
  -2  13   6        0.01       -1.69      2.92 o 
  -1  13   6        0.05       -2.32      2.59 o 
   0  13   6       12.46       12.72      4.96 o 
   1  13   6       20.20       23.49      5.86 o 
 -12   1   7       10.34        5.53      5.39 o 
 -11   1   7        4.54        5.31      2.75 o 
 -10   1   7      101.93       93.38      6.47 o 
  -9   1   7      607.56      559.30     17.37 o 
  -8   1   7      141.38      148.05      5.56 o 
  -7   1   7        0.48        1.92      1.08 o 
  -6   1   7       14.84       25.14      5.59 o 
  -5   1   7       10.20       15.22      2.16 o 
  -4   1   7       27.90       32.34      2.98 o 
  -3   1   7        0.40        0.22      1.24 o 
  -2   1   7      151.59      142.60      5.02 o 
  -1   1   7       28.27       35.30      2.46 o 
   0   1   7     1795.98     1914.51     36.35 o 
   1   1   7      621.76      659.81     10.31 o 
   2   1   7        5.14        5.12      1.69 o 
   3   1   7        0.13       -0.50      1.32 o 
   4   1   7        9.03        8.40      3.67 o 
   5   1   7      190.55      201.94     11.82 o 
   6   1   7        0.30       -1.64      3.01 o 
   7   1   7       27.47       29.66      6.88 o 
 -12   2   7       28.86       29.58      6.40 o 
 -11   2   7      137.93      123.72     10.61 o 
 -10   2   7       54.06       52.83      5.32 o 
  -9   2   7      356.51      337.53     10.79 o 
  -8   2   7        8.00        9.03      2.21 o 
  -7   2   7        1.67        2.38      1.27 o 
  -6   2   7      111.86      107.41      4.00 o 
  -5   2   7     1081.07     1025.87     40.27 o 
  -4   2   7      703.87      666.35     42.25 o 
  -3   2   7     1080.11     1086.62     63.83 o 
  -2   2   7     1514.80     1742.11     58.26 o 
  -1   2   7      503.13      455.42     13.96 o 
   0   2   7      209.50      227.36      5.92 o 
   1   2   7       29.07       30.11      2.74 o 
   2   2   7      321.83      322.66      7.77 o 
   3   2   7      145.99      153.27      6.92 o 
   4   2   7     1684.90     1643.92     30.28 o 
   5   2   7        2.95        1.05      3.00 o 
   6   2   7        0.35        0.95      3.28 o 
 -11   3   7        2.96        5.98      3.67 o 
 -10   3   7       15.65       12.50      3.98 o 
  -9   3   7       32.83       26.49      3.91 o 
  -8   3   7       11.38       10.66      2.34 o 
  -7   3   7      124.17      137.63      5.38 o 
  -6   3   7      348.65      355.61      9.88 o 
  -5   3   7       33.79       29.49      3.23 o 
  -4   3   7        7.13        9.77      2.19 o 
  -3   3   7      662.66      620.98     30.08 o 
  -2   3   7      604.29      612.51     21.30 o 
  -1   3   7       89.44       84.71      3.60 o 
   0   3   7        6.57        8.46      1.67 o 
   1   3   7       15.04       17.17      2.28 o 
   2   3   7      103.74      100.47      4.65 o 
   3   3   7      109.04      116.39      6.31 o 
   4   3   7      436.94      439.63     16.04 o 
   5   3   7      230.66      236.47     12.87 o 
   6   3   7      310.98      328.62     27.10 o 
 -11   4   7       13.50       13.95      5.25 o 
 -10   4   7       33.04       27.25      5.43 o 
  -9   4   7        2.37        3.89      2.33 o 
  -8   4   7      106.05       99.18      5.09 o 
  -7   4   7       14.69       15.41      2.18 o 
  -6   4   7      129.01      145.66     10.34 o 
  -5   4   7       29.83       22.93      3.67 o 
  -4   4   7      686.83      725.45     40.88 o 
  -3   4   7      525.98      561.31     24.73 o 
  -2   4   7      276.44      294.82     10.96 o 
  -1   4   7      744.20      792.41     28.65 o 
   0   4   7      565.84      634.64     20.22 o 
   1   4   7       51.14       46.75      3.37 o 
   2   4   7      135.94      117.48      5.07 o 
   3   4   7        2.34        3.59      2.12 o 
   4   4   7      180.13      185.67      8.38 o 
   5   4   7      462.74      472.47     18.07 o 
   6   4   7       29.50       25.92      6.26 o 
 -11   5   7       23.72       22.46      5.91 o 
 -10   5   7       30.37       36.35      6.43 o 
  -9   5   7        2.52        2.35      2.20 o 
  -8   5   7        0.37        0.21      1.76 o 
  -7   5   7       67.35       63.63      4.19 o 
  -6   5   7       49.09       46.42      4.16 o 
  -5   5   7        9.08        9.66      2.40 o 
  -4   5   7     2251.12     2350.80     79.80 o 
  -3   5   7        3.54        3.15      1.68 o 
  -2   5   7      695.04      674.48     27.41 o 
  -1   5   7      218.42      244.75      6.91 o 
   0   5   7       32.56       25.69      2.65 o 
   1   5   7      200.03      234.02      7.34 o 
   2   5   7       14.40       12.41      2.33 o 
   3   5   7      132.25      123.33      6.83 o 
   4   5   7       50.21       54.62      5.32 o 
   5   5   7       49.78       49.96      7.06 o 
   6   5   7      167.07      153.00     11.56 o 
 -11   6   7        8.45        9.94      4.53 o 
 -10   6   7       17.30       14.23      4.42 o 
  -9   6   7      117.30      122.88      8.79 o 
  -8   6   7        1.52        0.64      1.89 o 
  -7   6   7       14.59       12.99      2.40 o 
  -6   6   7       34.23       30.91      3.73 o 
  -5   6   7      112.67      105.64      8.02 o 
  -4   6   7        5.29        3.35      1.79 o 
  -3   6   7       15.30       10.39      2.33 o 
  -2   6   7       16.53       14.78      2.72 o 
  -1   6   7       96.41       90.75      9.16 o 
   0   6   7      891.83      825.99     12.51 o 
   1   6   7      102.75      101.61      4.93 o 
   2   6   7        9.07        5.76      2.23 o 
   3   6   7      257.50      254.81      9.76 o 
   4   6   7       85.78       82.80      6.27 o 
   5   6   7       14.30       14.72      4.71 o 
   6   6   7        9.36       11.08      4.75 o 
 -10   7   7        0.66        1.00      3.33 o 
  -9   7   7      178.12      178.21     11.03 o 
  -8   7   7        2.60       -0.20      1.99 o 
  -7   7   7       29.99       27.00      5.10 o 
  -6   7   7      116.20      115.93      6.37 o 
  -5   7   7        9.48        5.89      2.73 o 
  -4   7   7       39.77       42.28      4.20 o 
  -3   7   7       15.69       19.18      3.07 o 
  -2   7   7       56.60       55.51      4.50 o 
  -1   7   7      489.50      486.67     15.87 o 
   0   7   7     3100.97     2986.61    105.34 o 
   1   7   7       27.99       25.64      3.12 o 
   2   7   7        2.97        2.64      1.95 o 
   3   7   7        1.10        1.80      2.20 o 
   4   7   7        2.72        1.58      2.18 o 
   5   7   7       34.15       28.87      6.15 o 
 -10   8   7        7.46       12.30      4.83 o 
  -9   8   7      107.74      114.74      7.99 o 
  -8   8   7       32.08       19.31      4.94 o 
  -7   8   7      222.80      232.46     12.06 o 
  -6   8   7      205.55      218.48      8.86 o 
  -5   8   7       10.80       13.51      3.11 o 
  -4   8   7       26.15       26.09      3.78 o 
  -3   8   7       11.28       12.30      3.41 o 
  -2   8   7      175.21      168.42      7.37 o 
  -1   8   7      882.52      850.66     20.71 o 
   0   8   7      214.40      228.01     13.49 o 
   1   8   7        2.88        1.45      2.09 o 
   2   8   7       19.30       24.67      6.02 o 
   3   8   7      442.61      398.21     12.88 o 
   4   8   7       29.73       22.66      4.29 o 
   5   8   7        2.74       -0.85      3.19 o 
  -9   9   7        4.80        0.99      3.86 o 
  -8   9   7        8.96        6.99      4.89 o 
  -7   9   7      138.74      126.53     10.00 o 
  -6   9   7      190.09      195.22     10.51 o 
  -5   9   7       69.43       77.30      5.85 o 
  -4   9   7      125.19      125.66      6.93 o 
  -3   9   7      153.27      154.78      7.47 o 
  -2   9   7        0.38       -1.72      2.33 o 
  -1   9   7      125.29      125.50      8.75 o 
   0   9   7       76.24       69.83      5.89 o 
   1   9   7       37.37       34.67      4.66 o 
   2   9   7       46.70       48.37      6.88 o 
   3   9   7       70.83       69.88      8.21 o 
   4   9   7        6.79        8.90      3.32 o 
  -8  10   7        1.70        1.13      3.29 o 
  -7  10   7        1.01        2.01      3.11 o 
  -6  10   7      168.39      192.08      9.52 o 
  -5  10   7      448.89      449.59     13.40 o 
  -4  10   7      329.51      327.07     11.32 o 
  -3  10   7       41.77       44.71      6.40 o 
  -2  10   7        0.07       -1.34      2.11 o 
  -1  10   7       75.44       74.25      7.63 o 
   0  10   7        1.21        3.79      2.26 o 
   1  10   7       39.14       45.58      6.86 o 
   2  10   7       47.56       48.05      7.19 o 
   3  10   7        3.53        0.77      3.25 o 
  -8  11   7        1.30       -0.38      3.11 o 
  -7  11   7        1.28        0.86      3.37 o 
  -6  11   7      187.77      191.71     12.00 o 
  -5  11   7      164.22      176.50     10.12 o 
  -4  11   7        0.38        0.70      2.66 o 
  -3  11   7       50.61       48.85      6.84 o 
  -2  11   7       81.58       75.83      8.02 o 
  -1  11   7       32.43       41.36      6.63 o 
   0  11   7       61.99       56.86      6.10 o 
   1  11   7       57.88       49.80      7.46 o 
   2  11   7       36.89       37.33      6.94 o 
  -6  12   7       16.36       17.21      5.00 o 
  -5  12   7       36.62       42.33      7.06 o 
  -4  12   7       44.13       46.51      7.20 o 
  -3  12   7        2.10        0.18      2.87 o 
  -2  12   7        7.66        4.20      3.41 o 
  -1  12   7        6.38        4.82      3.37 o 
   0  12   7        1.88        3.28      2.73 o 
   1  12   7       11.27       14.64      4.83 o 
  -4  13   7       17.34       17.81      5.37 o 
  -3  13   7       17.33       27.69      6.46 o 
  -2  13   7        0.01        0.89      3.29 o 
  -1  13   7       50.30       79.38     12.14 o 
 -12   0   8        4.14        0.52      4.36 o 
 -11   0   8       24.01       29.68      8.29 o 
 -10   0   8       98.52       89.99     11.61 o 
  -9   0   8       97.83       92.32     10.74 o 
  -8   0   8        6.86        8.22      2.26 o 
  -7   0   8      106.49       95.67      4.98 o 
  -6   0   8      386.54      355.55     35.52 o 
  -5   0   8      164.42      158.40     15.50 o 
  -4   0   8      832.78      786.81     64.49 o 
  -3   0   8     3339.91     3469.93    182.97 o 
  -2   0   8       25.50       26.35      3.16 o 
  -1   0   8       23.17       23.31      3.26 o 
   0   0   8      800.90      784.35     16.12 o 
   1   0   8        0.01       -0.45      1.69 o 
   2   0   8      222.45      219.05      9.61 o 
   3   0   8        0.08       -1.31      3.33 o 
   4   0   8        8.50        5.13      5.04 o 
   5   0   8       92.07      114.51     13.55 o 
   6   0   8      101.25       97.30     14.02 o 
 -12   1   8       12.32        9.20      5.70 o 
 -11   1   8       20.68       10.54      3.96 o 
 -10   1   8        9.46        3.84      3.25 o 
  -9   1   8      525.71      513.32     24.30 o 
  -8   1   8       35.01       35.36      2.95 o 
  -7   1   8       83.16       76.58      3.76 o 
  -6   1   8       15.79       15.78      2.37 o 
  -5   1   8       14.58       21.76      2.79 o 
  -4   1   8     2363.76     2279.91    104.32 o 
  -3   1   8      709.80      738.65     31.56 o 
  -2   1   8      481.10      490.29     11.15 o 
  -1   1   8       46.49       41.42      3.15 o 
   0   1   8       73.95       70.18      3.77 o 
   1   1   8       15.12       17.13      2.46 o 
   2   1   8      261.62      254.78      7.35 o 
   3   1   8      625.89      642.31     14.30 o 
   4   1   8       58.54       69.66      7.47 o 
   5   1   8      210.89      201.46     12.34 o 
   6   1   8      119.96      119.68     10.98 o 
 -12   2   8       12.10        8.77      6.06 o 
 -11   2   8       56.52       51.47      6.97 o 
 -10   2   8       61.01       52.20      5.21 o 
  -9   2   8      123.57      121.52      5.80 o 
  -8   2   8      222.65      216.99      7.46 o 
  -7   2   8        6.34        6.83      1.69 o 
  -6   2   8       37.89       40.70      3.58 o 
  -5   2   8       24.01       22.24      2.68 o 
  -4   2   8      306.53      308.82     20.91 o 
  -3   2   8      154.47      164.12     12.15 o 
  -2   2   8      377.45      381.15     14.69 o 
  -1   2   8        8.38       11.02      2.95 o 
   0   2   8     1052.94     1061.23     17.65 o 
   1   2   8        9.93       11.21      2.09 o 
   2   2   8       99.42      103.57      6.10 o 
   3   2   8     2871.37     2877.72     30.46 o 
   4   2   8        4.61        4.50      4.02 o 
   5   2   8      135.90      148.39     13.33 o 
   6   2   8       14.67       15.62      5.51 o 
 -11   3   8       25.09       18.07      5.00 o 
 -10   3   8       16.52       15.65      4.33 o 
  -9   3   8       16.84       17.28      2.91 o 
  -8   3   8        2.77        2.59      1.51 o 
  -7   3   8      399.81      404.86     16.48 o 
  -6   3   8      781.38      779.21     38.81 o 
  -5   3   8       60.23       76.95      4.82 o 
  -4   3   8       95.09      113.07      5.97 o 
  -3   3   8       53.55       62.50      4.38 o 
  -2   3   8      245.77      230.19      9.50 o 
  -1   3   8     1543.90     1566.11     50.25 o 
   0   3   8       25.24       22.50      2.53 o 
   1   3   8       63.57       64.10      3.93 o 
   2   3   8       93.09       89.71      4.79 o 
   3   3   8      172.69      175.35      9.84 o 
   4   3   8      134.84      125.57      9.46 o 
   5   3   8        2.12        3.25      3.75 o 
   6   3   8        0.18       -0.74      3.50 o 
 -11   4   8        0.03        1.82      3.08 o 
 -10   4   8       13.41       11.07      4.67 o 
  -9   4   8        2.25        4.23      2.32 o 
  -8   4   8       62.78       55.64      4.25 o 
  -7   4   8      116.44      111.99      6.85 o 
  -6   4   8      166.80      176.72     11.67 o 
  -5   4   8      295.27      297.76     15.46 o 
  -4   4   8       17.26       11.61      2.59 o 
  -3   4   8       75.98       66.76      6.45 o 
  -2   4   8        1.30        3.12      2.23 o 
  -1   4   8       67.14       71.69      4.70 o 
   0   4   8       10.45        8.74      1.91 o 
   1   4   8      981.10     1005.41     21.38 o 
   2   4   8      107.25       97.30      6.24 o 
   3   4   8      375.80      362.16     11.42 o 
   4   4   8      146.44      136.80      9.94 o 
   5   4   8      202.00      188.04     12.55 o 
 -11   5   8        0.29        0.81      3.01 o 
 -10   5   8       18.56       25.37      5.64 o 
  -9   5   8       34.65       39.24      4.77 o 
  -8   5   8       18.36       15.49      3.33 o 
  -7   5   8        0.10       -0.33      1.59 o 
  -6   5   8       24.81       27.51      6.16 o 
  -5   5   8       59.58       62.74      4.79 o 
  -4   5   8      312.59      308.38     19.59 o 
  -3   5   8       21.77       17.61      3.01 o 
  -2   5   8       93.17       98.53      5.46 o 
  -1   5   8       89.97       83.71      5.31 o 
   0   5   8        2.67        2.99      1.84 o 
   1   5   8        6.94        3.50      1.76 o 
   2   5   8      127.10      117.82      6.61 o 
   3   5   8        0.93        2.14      2.06 o 
   4   5   8        2.80       -0.43      3.03 o 
   5   5   8       37.32       30.12      6.21 o 
 -11   6   8        0.84        1.58      3.31 o 
 -10   6   8       23.20       20.09      5.42 o 
  -9   6   8       95.08       89.45      6.79 o 
  -8   6   8        3.69       -0.15      2.30 o 
  -7   6   8        0.10       -0.02      1.68 o 
  -6   6   8      341.92      347.13     18.27 o 
  -5   6   8      359.54      362.04     19.83 o 
  -4   6   8       14.90       14.79      2.94 o 
  -3   6   8        1.14        0.00      1.62 o 
  -2   6   8       91.81       82.92      5.27 o 
  -1   6   8      537.16      498.92     15.18 o 
   0   6   8       47.41       43.22      4.52 o 
   1   6   8       11.22        9.08      2.76 o 
   2   6   8       56.32       56.91      5.11 o 
   3   6   8       27.11       19.24      3.70 o 
   4   6   8        0.03        1.08      2.09 o 
   5   6   8        4.28        5.52      3.92 o 
 -10   7   8        5.58        1.46      3.55 o 
  -9   7   8       32.98       27.26      4.64 o 
  -8   7   8       19.63       15.75      4.59 o 
  -7   7   8       46.29       44.09      6.16 o 
  -6   7   8       77.22       77.16      5.62 o 
  -5   7   8      108.64      116.10      6.49 o 
  -4   7   8       55.49       64.41      5.17 o 
  -3   7   8       45.70       50.58      4.63 o 
  -2   7   8        0.00        0.71      1.89 o 
  -1   7   8      596.11      653.35     19.43 o 
   0   7   8      779.45      736.35     28.64 o 
   1   7   8      188.05      192.73      8.48 o 
   2   7   8        7.85        6.63      3.26 o 
   3   7   8        4.48        7.44      3.02 o 
   4   7   8       31.43       31.65      4.80 o 
 -10   8   8        6.42        6.73      3.29 o 
  -9   8   8       57.88       54.57      7.64 o 
  -8   8   8        8.29        6.99      3.76 o 
  -7   8   8        2.13        1.60      2.97 o 
  -6   8   8        2.05        2.67      2.12 o 
  -5   8   8       37.10       32.06      5.22 o 
  -4   8   8      379.49      381.36     11.78 o 
  -3   8   8      356.83      335.66     10.68 o 
  -2   8   8      680.48      651.75     22.59 o 
  -1   8   8      701.27      664.01     19.02 o 
   0   8   8      320.71      341.65     22.32 o 
   1   8   8       13.37       10.02      2.99 o 
   2   8   8      103.39      101.25      8.67 o 
   3   8   8        6.52        4.13      3.09 o 
   4   8   8        1.57        1.53      3.05 o 
  -9   9   8       22.65       21.00      5.60 o 
  -8   9   8        0.63        0.81      3.13 o 
  -7   9   8       44.08       39.94      6.56 o 
  -6   9   8       18.59       19.12      3.83 o 
  -5   9   8        0.00        0.87      2.03 o 
  -4   9   8       68.93       83.21      6.29 o 
  -3   9   8      566.09      534.82     23.89 o 
  -2   9   8      847.60      867.09     22.61 o 
  -1   9   8        0.08        0.96      2.37 o 
   0   9   8        8.21        5.87      2.66 o 
   1   9   8      109.29       83.64     12.29 o 
   2   9   8       77.03       75.49      9.90 o 
   3   9   8       17.09       10.31      4.47 o 
  -8  10   8       36.24       36.09      6.87 o 
  -7  10   8        8.36        6.96      4.05 o 
  -6  10   8       37.63       53.35      5.83 o 
  -5  10   8       46.82       41.43      5.20 o 
  -4  10   8        1.23        1.71      2.43 o 
  -3  10   8        2.61        3.68      3.20 o 
  -2  10   8       14.16       18.79      4.79 o 
  -1  10   8       20.60       18.76      4.96 o 
   0  10   8        0.21        0.11      1.91 o 
   1  10   8      265.32      263.41     14.11 o 
   2  10   8      161.79      162.53     11.71 o 
   3  10   8       19.89       18.83      5.47 o 
  -7  11   8      205.94      203.25     12.98 o 
  -6  11   8        0.87        1.85      2.58 o 
  -5  11   8       54.14       54.69      6.00 o 
  -4  11   8       25.03       32.37      6.14 o 
  -3  11   8        9.25        8.32      3.89 o 
  -2  11   8        3.01        4.98      3.39 o 
  -1  11   8       30.11       28.48      5.83 o 
   0  11   8       30.26       26.85      4.78 o 
   1  11   8        0.81        1.63      2.92 o 
   2  11   8        2.57        6.75      3.97 o 
  -6  12   8       10.82        8.69      4.34 o 
  -5  12   8        2.47        1.66      3.52 o 
  -4  12   8       58.06       59.66      8.08 o 
  -3  12   8       23.51       29.02      6.24 o 
  -2  12   8        0.67        2.40      3.72 o 
  -1  12   8       17.21       20.42      5.61 o 
   0  12   8        5.78        5.27      3.09 o 
 -12   1   9      210.24      203.61     15.27 o 
 -11   1   9        0.12        1.19      2.78 o 
 -10   1   9       18.43       16.44      4.44 o 
  -9   1   9       24.96       23.55      3.79 o 
  -8   1   9        0.94        1.14      1.68 o 
  -7   1   9       73.33       67.72      5.60 o 
  -6   1   9       14.60       15.73      2.53 o 
  -5   1   9      241.33      222.46     15.60 o 
  -4   1   9      817.07      732.16     92.01 o 
  -3   1   9      505.98      509.45     12.90 o 
  -2   1   9       21.71       25.39      2.58 o 
  -1   1   9       18.39       17.27      2.32 o 
   0   1   9       19.13       19.74      2.58 o 
   1   1   9       52.26       49.38      3.77 o 
   2   1   9      470.34      455.84     10.25 o 
   3   1   9       17.71       26.18      5.11 o 
   4   1   9       44.66       49.88     13.77 o 
   5   1   9        1.66        2.69      3.57 o 
 -12   2   9       95.19       92.70     14.02 o 
 -11   2   9        4.39        2.50      3.00 o 
 -10   2   9       39.30       34.23      5.77 o 
  -9   2   9        0.21        1.03      1.78 o 
  -8   2   9      136.62      138.87      8.96 o 
  -7   2   9      142.99      152.33      9.64 o 
  -6   2   9      134.67      131.54      8.97 o 
  -5   2   9      246.35      238.04     10.29 o 
  -4   2   9        3.38        6.52      2.29 o 
  -3   2   9        0.55        1.68      2.17 o 
  -2   2   9       39.61       35.38      3.57 o 
  -1   2   9       19.84       17.93      2.27 o 
   0   2   9      588.08      592.24     13.90 o 
   1   2   9     1285.38     1336.64     27.37 o 
   2   2   9       13.39       15.54      2.72 o 
   3   2   9        4.59        2.59      2.90 o 
   4   2   9       45.37       45.40      6.86 o 
   5   2   9       23.65       29.19      6.45 o 
 -11   3   9        9.82        3.89      4.58 o 
 -10   3   9       39.08       33.53      4.62 o 
  -9   3   9       15.28       10.74      2.57 o 
  -8   3   9        0.96        0.69      1.44 o 
  -7   3   9       79.62       73.31      7.39 o 
  -6   3   9      537.70      515.04     21.76 o 
  -5   3   9       20.24       17.89      3.13 o 
  -4   3   9        8.11       14.24      2.84 o 
  -3   3   9        4.37        6.19      2.24 o 
  -2   3   9       48.21       56.78      4.80 o 
  -1   3   9       31.00       22.56      3.22 o 
   0   3   9      948.05      932.41     29.65 o 
   1   3   9      921.55      924.70     15.15 o 
   2   3   9      716.41      715.96     15.52 o 
   3   3   9      514.84      510.19     13.85 o 
   4   3   9      134.14      103.16      9.26 o 
   5   3   9      186.62      200.70     13.12 o 
 -11   4   9       33.86       28.07      6.05 o 
 -10   4   9       74.26       63.18      7.49 o 
  -9   4   9       56.01       53.93      4.56 o 
  -8   4   9       41.09       50.16      4.15 o 
  -7   4   9       80.93       81.87     12.65 o 
  -6   4   9       69.13       82.05      6.33 o 
  -5   4   9       92.95       90.87      8.09 o 
  -4   4   9      271.60      249.91     11.95 o 
  -3   4   9       69.99       74.64      5.14 o 
  -2   4   9      214.75      204.38      8.68 o 
  -1   4   9       38.04       43.62      4.24 o 
   0   4   9       31.83       31.21      3.89 o 
   1   4   9      178.26      193.53      6.86 o 
   2   4   9      450.23      432.89     12.35 o 
   3   4   9        4.72        8.45      2.99 o 
   4   4   9       44.31       54.47      7.44 o 
   5   4   9       15.96       17.50      5.59 o 
 -11   5   9        0.07        1.85      3.18 o 
 -10   5   9       44.47       38.64      6.47 o 
  -9   5   9       61.55       59.95      5.64 o 
  -8   5   9        0.91        0.92      2.40 o 
  -7   5   9      130.00      135.39      7.09 o 
  -6   5   9       71.78       69.09      5.34 o 
  -5   5   9      126.39      131.95      9.69 o 
  -4   5   9      809.85      783.65     45.12 o 
  -3   5   9        6.44        5.87      2.30 o 
  -2   5   9       90.23       82.64      6.84 o 
  -1   5   9      109.96      103.73      6.08 o 
   0   5   9       56.64       60.41      5.11 o 
   1   5   9       11.99        6.81      2.50 o 
   2   5   9      378.50      365.57     11.65 o 
   3   5   9      618.51      565.49     15.21 o 
   4   5   9       15.39       17.91      5.07 o 
 -11   6   9       13.10       14.24      5.15 o 
 -10   6   9        0.11       -0.85      2.21 o 
  -9   6   9        0.29       -2.09      2.61 o 
  -8   6   9       17.55       12.01      4.06 o 
  -7   6   9       11.10       11.12      3.03 o 
  -6   6   9        1.77        0.59      1.82 o 
  -5   6   9        7.58        5.40      2.34 o 
  -4   6   9       30.14       24.24      3.72 o 
  -3   6   9     1143.09     1041.56     47.59 o 
  -2   6   9        1.61       -0.54      1.82 o 
  -1   6   9      135.95      124.30      6.77 o 
   0   6   9        6.78        6.24      2.42 o 
   1   6   9       45.97       42.70      4.74 o 
   2   6   9       30.82       30.28      5.55 o 
   3   6   9        1.88        0.91      2.64 o 
   4   6   9       10.33       10.26      4.53 o 
 -10   7   9        4.24        0.50      3.53 o 
  -9   7   9       12.57       12.96      4.69 o 
  -8   7   9        0.48        0.57      2.87 o 
  -7   7   9       17.94       16.65      3.56 o 
  -6   7   9       20.27       22.01      3.78 o 
  -5   7   9        0.77        0.71      1.95 o 
  -4   7   9      216.68      232.79      9.20 o 
  -3   7   9     1427.86     1458.89     41.96 o 
  -2   7   9      108.28      100.40      6.34 o 
  -1   7   9       43.82       42.31      4.81 o 
   0   7   9       94.73       75.59      5.99 o 
   1   7   9        7.61        7.18      3.53 o 
   2   7   9       13.10        9.56      3.71 o 
   3   7   9       16.01       10.86      4.28 o 
   4   7   9        0.12        0.01      4.84 o 
 -10   8   9        9.98        8.95      4.55 o 
  -9   8   9       49.34       48.58      7.43 o 
  -8   8   9       78.96       82.31      8.60 o 
  -7   8   9       23.23       30.42      4.65 o 
  -6   8   9      176.38      195.93      9.15 o 
  -5   8   9      143.26      165.35     11.28 o 
  -4   8   9      647.51      623.57     20.18 o 
  -3   8   9      504.14      503.35     13.53 o 
  -2   8   9       89.55       87.64      7.95 o 
  -1   8   9      139.94      119.24      7.85 o 
   0   8   9      651.89      581.73     15.40 o 
   1   8   9        2.48        4.38      2.95 o 
   2   8   9        4.88        4.43      3.34 o 
   3   8   9        0.62       -0.14      3.03 o 
  -9   9   9       64.95       71.99      8.92 o 
  -8   9   9        3.70        4.88      3.55 o 
  -7   9   9       38.38       36.06      4.98 o 
  -6   9   9      106.45      115.67      7.49 o 
  -5   9   9       26.20       24.07      4.23 o 
  -4   9   9        2.85       -1.46      2.00 o 
  -3   9   9      120.44      120.05      9.26 o 
  -2   9   9        7.86        5.69      3.48 o 
  -1   9   9       82.04       89.99      8.47 o 
   0   9   9       52.32       36.33      5.07 o 
   1   9   9        2.15        0.77      2.74 o 
   2   9   9       51.21       50.39      7.60 o 
  -8  10   9      168.01      169.45     12.12 o 
  -7  10   9       73.36       72.50      9.95 o 
  -6  10   9       46.69       42.04      5.59 o 
  -5  10   9       27.44       25.36      4.48 o 
  -4  10   9       49.18       48.99      7.01 o 
  -3  10   9       12.55       11.59      4.26 o 
  -2  10   9       16.45       18.93     11.60 o 
  -1  10   9       29.24       27.63      4.80 o 
   0  10   9       25.16       18.11      4.17 o 
   1  10   9       25.72       22.17      5.56 o 
   2  10   9       32.19       26.15      6.22 o 
  -7  11   9        4.61        2.32      3.95 o 
  -6  11   9        0.01       -0.91      2.48 o 
  -5  11   9      229.72      237.91     21.11 o 
  -4  11   9       21.69       25.78      5.90 o 
  -3  11   9        5.86        2.15      3.37 o 
  -2  11   9       10.68       11.45      4.42 o 
  -1  11   9       28.28       22.43      5.82 o 
   0  11   9        5.89        8.62      4.09 o 
  -5  12   9        3.53        4.96      4.02 o 
  -4  12   9       78.72       92.43      9.66 o 
  -3  12   9       57.55       82.27      9.25 o 
  -2  12   9        6.30        3.02      7.84 o 
  -1  12   9       16.95       20.25      4.77 o 
 -12   0  10       25.06       10.62      6.55 o 
 -11   0  10        1.80        4.15      4.59 o 
 -10   0  10       25.16       31.21      8.24 o 
  -9   0  10       16.27       17.14      4.13 o 
  -8   0  10       88.50       87.71      7.18 o 
  -7   0  10      310.21      280.77     33.16 o 
  -6   0  10     1666.00     1600.73    187.39 o 
  -5   0  10       36.60       32.87      6.77 o 
  -4   0  10        5.89       14.05      4.94 o 
  -3   0  10     1448.85     1418.83     30.39 o 
  -2   0  10      141.04      150.15      7.88 o 
  -1   0  10       39.29       37.86      4.58 o 
   0   0  10       44.18       53.83      5.55 o 
   1   0  10       93.57      106.20      7.44 o 
   2   0  10      234.29      244.07     11.30 o 
   3   0  10      496.93      494.33     25.33 o 
   4   0  10        4.34        9.35      5.87 o 
 -12   1  10       27.28       13.70      4.81 o 
 -11   1  10        6.67        1.81      2.96 o 
 -10   1  10        5.78       -0.02      2.39 o 
  -9   1  10       10.36        7.73      2.28 o 
  -8   1  10       49.60       53.94      5.81 o 
  -7   1  10       68.60      105.52     26.77 o 
  -6   1  10       36.29       33.12      3.51 o 
  -5   1  10       83.73       81.67     10.32 o 
  -4   1  10       17.61       16.32      2.70 o 
  -3   1  10      432.04      386.64     20.43 o 
  -2   1  10       64.34       65.87      4.60 o 
  -1   1  10      849.65      847.75     14.31 o 
   0   1  10      806.97      838.35     13.45 o 
   1   1  10      117.22      115.40      5.47 o 
   2   1  10       13.23       11.91      3.09 o 
   3   1  10       20.55       10.96      4.64 o 
   4   1  10        4.01        3.54      3.66 o 
 -12   2  10       18.65       23.53      8.58 o 
 -11   2  10       50.81       33.25      6.39 o 
 -10   2  10       10.26        7.51      3.50 o 
  -9   2  10       43.93       44.01      4.88 o 
  -8   2  10        3.50        5.98      2.09 o 
  -7   2  10       46.52       40.06      4.53 o 
  -6   2  10       68.02       68.13      5.38 o 
  -5   2  10      242.13      237.59     14.96 o 
  -4   2  10      107.55      108.12      7.56 o 
  -3   2  10      192.55      200.39      7.51 o 
  -2   2  10        6.02        7.11      2.24 o 
  -1   2  10      250.38      257.93      8.86 o 
   0   2  10     4112.85     4115.79     70.11 o 
   1   2  10       49.92       64.86      4.48 o 
   2   2  10      279.52      254.74      9.78 o 
   3   2  10        4.73        3.42      3.19 o 
   4   2  10       14.90       17.32      8.22 o 
 -11   3  10        4.55        2.94      4.52 o 
 -10   3  10        5.23        2.98      3.03 o 
  -9   3  10       60.27       59.74      5.62 o 
  -8   3  10       34.69       31.66      3.65 o 
  -7   3  10        3.48        2.99      2.05 o 
  -6   3  10       51.36       51.42      4.79 o 
  -5   3  10       82.12       77.40      5.43 o 
  -4   3  10      417.98      391.49     15.84 o 
  -3   3  10       54.00       57.06      4.67 o 
  -2   3  10       91.62       84.52      6.26 o 
  -1   3  10       23.17       21.13      3.97 o 
   0   3  10     1142.95     1132.83     39.20 o 
   1   3  10      357.74      336.41      9.18 o 
   2   3  10       79.98       98.24      6.44 o 
   3   3  10        4.39        1.27      2.96 o 
   4   3  10       23.78       27.21      6.21 o 
 -11   4  10        0.11       -4.16      3.36 o 
 -10   4  10        4.96        3.66      2.58 o 
  -9   4  10       57.48       53.56      5.46 o 
  -8   4  10       67.06       80.17     13.32 o 
  -7   4  10       11.84       10.06      4.31 o 
  -6   4  10       20.00       19.43      3.49 o 
  -5   4  10       26.26       23.08      4.63 o 
  -4   4  10       31.95       36.69      4.36 o 
  -3   4  10      187.48      205.54     10.37 o 
  -2   4  10      393.58      415.34     25.02 o 
  -1   4  10       22.36       18.98      3.40 o 
   0   4  10      608.59      571.61     21.20 o 
   1   4  10      209.98      187.17     12.39 o 
   2   4  10      409.16      393.17     12.39 o 
   3   4  10       90.52       95.19      9.10 o 
   4   4  10       44.94       39.72      7.07 o 
 -11   5  10        2.27        2.27      3.29 o 
 -10   5  10        5.12       10.65      4.18 o 
  -9   5  10        9.89        7.81      4.03 o 
  -8   5  10       53.00       49.01      5.16 o 
  -7   5  10      141.07      139.35      8.51 o 
  -6   5  10       11.81       12.80      3.04 o 
  -5   5  10      236.40      231.44     11.97 o 
  -4   5  10       17.70       19.38      3.51 o 
  -3   5  10       48.52       51.26      6.11 o 
  -2   5  10       22.47       20.20      3.59 o 
  -1   5  10      483.40      444.81     19.23 o 
   0   5  10      113.35      106.97      6.61 o 
   1   5  10        0.19        1.87      2.03 o 
   2   5  10        9.50        5.13      3.15 o 
   3   5  10        2.96        1.46      2.92 o 
   4   5  10       31.98       43.21      7.33 o 
 -10   6  10        0.03       -0.13      3.05 o 
  -9   6  10       47.25       48.17      7.10 o 
  -8   6  10       44.16       53.43      5.49 o 
  -7   6  10        0.13        1.51      2.18 o 
  -6   6  10      151.17      148.13      7.70 o 
  -5   6  10      102.23      106.51      6.61 o 
  -4   6  10       83.43       80.56      6.01 o 
  -3   6  10       41.78       35.16      4.54 o 
  -2   6  10       10.69       10.28      3.01 o 
  -1   6  10        1.53        1.78      2.01 o 
   0   6  10        0.00        0.68      1.89 o 
   1   6  10        0.06        1.02      2.54 o 
   2   6  10       17.23       12.90      4.14 o 
   3   6  10       70.05       76.83      8.47 o 
 -10   7  10        0.04       -2.24      3.12 o 
  -9   7  10        7.52        4.19      3.74 o 
  -8   7  10        0.19        0.25      2.95 o 
  -7   7  10      100.03      110.99      7.19 o 
  -6   7  10        0.80       -1.26      2.07 o 
  -5   7  10       85.04       85.24      6.39 o 
  -4   7  10      546.27      555.82     18.77 o 
  -3   7  10       82.73       70.43      5.89 o 
  -2   7  10        5.96        8.91      2.94 o 
  -1   7  10       23.65       16.42      3.62 o 
   0   7  10       99.90       86.83      6.63 o 
   1   7  10        0.12        0.54      2.52 o 
   2   7  10       45.54       55.80      7.56 o 
   3   7  10       25.29       22.03      7.81 o 
  -9   8  10        0.70        3.27      3.38 o 
  -8   8  10        2.56        4.10      3.33 o 
  -7   8  10       79.23       86.13      6.97 o 
  -6   8  10      277.82      297.33     11.33 o 
  -5   8  10      342.29      341.32     11.95 o 
  -4   8  10      273.65      264.52     10.47 o 
  -3   8  10       34.48       43.74      5.18 o 
  -2   8  10        1.38        1.99      2.37 o 
  -1   8  10       47.85       54.27      5.79 o 
   0   8  10        6.03        5.36      2.81 o 
   1   8  10       11.74        9.12      4.10 o 
   2   8  10       44.93       38.17      6.96 o 
  -9   9  10        8.40        9.59      4.72 o 
  -8   9  10        0.91       -1.79      3.33 o 
  -7   9  10       34.69       40.08      5.41 o 
  -6   9  10      246.49      250.53     10.91 o 
  -5   9  10      196.19      216.86      9.98 o 
  -4   9  10       35.28       35.98      5.48 o 
  -3   9  10       11.17        9.28      4.12 o 
  -2   9  10       54.03       44.43      6.85 o 
  -1   9  10        6.09        5.89      2.92 o 
   0   9  10        1.46        0.37      2.30 o 
   1   9  10       27.48       31.56      6.53 o 
  -8  10  10      137.40      154.77     11.89 o 
  -7  10  10       20.26       24.79      4.85 o 
  -6  10  10      106.69      115.61      7.95 o 
  -5  10  10        9.94        7.23      3.12 o 
  -4  10  10       16.96       20.91      5.30 o 
  -3  10  10       34.94       29.77      9.10 o 
  -2  10  10      107.85       95.32     12.80 o 
  -1  10  10       95.30       81.10      7.35 o 
   0  10  10       35.70       40.12      7.20 o 
  -6  11  10       19.19       18.77      4.51 o 
  -5  11  10       10.19       11.03      4.45 o 
  -4  11  10        2.32        3.63      3.67 o 
  -3  11  10       35.88       42.11      7.33 o 
  -2  11  10        3.61        3.18      3.55 o 
  -1  11  10       11.92        6.86      3.30 o 
 -11   1  11        6.09        5.62      4.85 o 
 -10   1  11        0.43        2.43      3.01 o 
  -9   1  11        4.38        4.55      2.07 o 
  -8   1  11        4.60        5.36      2.07 o 
  -7   1  11      352.59      329.18     28.98 o 
  -6   1  11       81.58       80.51      5.71 o 
  -5   1  11      116.83      120.41      8.61 o 
  -4   1  11      263.91      260.92     11.65 o 
  -3   1  11      936.44      958.88     16.43 o 
  -2   1  11      196.50      181.78      7.61 o 
  -1   1  11       42.80       43.30      4.45 o 
   0   1  11        6.61        9.39      2.23 o 
   1   1  11      260.56      269.45      8.55 o 
   2   1  11        1.98        2.46      3.04 o 
   3   1  11        2.01        4.77      3.56 o 
 -11   2  11       76.01       82.31      8.78 o 
 -10   2  11       18.83       20.99      4.02 o 
  -9   2  11      129.86      133.39      9.49 o 
  -8   2  11      160.99      156.66     13.47 o 
  -7   2  11        7.81        5.71      2.41 o 
  -6   2  11      112.94      115.96      9.75 o 
  -5   2  11       40.72       44.22      4.71 o 
  -4   2  11      313.45      300.41     15.81 o 
  -3   2  11      517.22      518.69     12.50 o 
  -2   2  11     1212.52     1196.36     47.11 o 
  -1   2  11       25.12       27.66      3.97 o 
   0   2  11       21.87       25.12      3.78 o 
   1   2  11        0.69        0.39      1.63 o 
   2   2  11       45.17       54.84      5.48 o 
   3   2  11        0.02        1.04      3.30 o 
 -11   3  11        3.42        2.83      4.60 o 
 -10   3  11       12.92       13.27      3.62 o 
  -9   3  11       89.01       94.08      5.69 o 
  -8   3  11       25.98       32.30      4.37 o 
  -7   3  11        6.61       10.19      2.88 o 
  -6   3  11       12.11       17.10      3.44 o 
  -5   3  11        0.08        0.75      2.10 o 
  -4   3  11        1.24        1.54      2.19 o 
  -3   3  11      614.62      553.60     34.61 o 
  -2   3  11     1114.82     1083.84     34.56 o 
  -1   3  11      513.98      520.31     15.67 o 
   0   3  11      112.11      100.39      6.40 o 
   1   3  11      526.37      467.42     20.32 o 
   2   3  11      329.94      301.18     14.02 o 
   3   3  11       15.03       11.31      4.98 o 
 -11   4  11        4.12        5.82      5.66 o 
 -10   4  11        3.73        2.17      2.55 o 
  -9   4  11       62.85       61.94      7.52 o 
  -8   4  11       56.04       51.20      5.35 o 
  -7   4  11        0.28        0.25      1.86 o 
  -6   4  11       96.66       90.27      6.19 o 
  -5   4  11       82.22       84.81     10.75 o 
  -4   4  11       13.70       12.49      3.21 o 
  -3   4  11        9.67        8.14      2.60 o 
  -2   4  11      463.46      456.39     16.09 o 
  -1   4  11      437.97      434.47     12.65 o 
   0   4  11      217.21      180.16      8.52 o 
   1   4  11       87.38       65.50      7.27 o 
   2   4  11        2.24       -2.27      2.18 o 
   3   4  11        0.08       -0.05      4.81 o 
 -11   5  11        5.36       -0.46      4.88 o 
 -10   5  11       51.57       51.55      7.61 o 
  -9   5  11        8.26        6.67      3.73 o 
  -8   5  11      150.32      150.92      8.20 o 
  -7   5  11       77.10       81.06      8.48 o 
  -6   5  11       60.89       73.62      6.12 o 
  -5   5  11        1.37        0.33      1.99 o 
  -4   5  11       15.52       13.94      3.44 o 
  -3   5  11        6.12        3.17      2.28 o 
  -2   5  11       28.81       31.34      4.35 o 
  -1   5  11      142.10      122.14      7.19 o 
   0   5  11      315.41      276.98     14.59 o 
   1   5  11        5.78        3.33      2.90 o 
   2   5  11       90.31       94.75      8.80 o 
   3   5  11       11.66       11.03      7.40 o 
 -10   6  11        4.39        1.06      3.22 o 
  -9   6  11        0.75       -0.05      3.07 o 
  -8   6  11       70.02       74.81      7.26 o 
  -7   6  11        4.80        3.57      2.56 o 
  -6   6  11      358.21      347.08     16.17 o 
  -5   6  11        0.48        1.07      2.31 o 
  -4   6  11       64.69       56.99      5.52 o 
  -3   6  11      103.42      100.70      8.32 o 
  -2   6  11      121.96      116.48      8.57 o 
  -1   6  11        6.54        8.44      4.19 o 
   0   6  11        1.28       -0.94      1.93 o 
   1   6  11       66.54       73.98      8.17 o 
   2   6  11       28.83       33.36      6.33 o 
 -10   7  11       17.40       15.34      5.51 o 
  -9   7  11       19.72       15.20      5.07 o 
  -8   7  11        0.91       -0.26      2.32 o 
  -7   7  11       15.67       13.33      3.58 o 
  -6   7  11      266.75      280.99     11.12 o 
  -5   7  11       72.18       65.69      6.10 o 
  -4   7  11      102.81      104.06      8.89 o 
  -3   7  11      204.86      182.35     11.09 o 
  -2   7  11       18.72       26.14      4.39 o 
  -1   7  11        0.42        2.60      2.37 o 
   0   7  11       10.37        6.72      2.85 o 
   1   7  11        2.61        2.66      3.30 o 
   2   7  11       36.19       45.54      7.40 o 
  -9   8  11       25.52       23.39      6.14 o 
  -8   8  11        5.45        4.41      3.83 o 
  -7   8  11       57.63       59.79      6.30 o 
  -6   8  11       55.83       47.10      5.71 o 
  -5   8  11       36.96       33.66      4.98 o 
  -4   8  11       58.75       52.80      5.69 o 
  -3   8  11      454.06      427.08     17.21 o 
  -2   8  11       23.08       22.64      4.24 o 
  -1   8  11        0.01       -1.02      2.20 o 
   0   8  11       49.50       57.28      7.86 o 
   1   8  11        8.33        5.17      3.89 o 
  -8   9  11        0.09       -3.29      2.90 o 
  -7   9  11        0.42       -0.51      2.65 o 
  -6   9  11        1.03       -2.03      2.49 o 
  -5   9  11        6.48        8.06      3.53 o 
  -4   9  11       17.84       20.24      5.32 o 
  -3   9  11      197.31      189.64     14.31 o 
  -2   9  11        3.35        5.11      2.98 o 
  -1   9  11      157.25      149.62      9.09 o 
   0   9  11        0.56        3.43      3.25 o 
  -7  10  11       17.05       18.85      4.61 o 
  -6  10  11        9.25        3.39      3.10 o 
  -5  10  11        3.63        3.38      3.74 o 
  -4  10  11        2.19        3.08      3.76 o 
  -3  10  11       34.02       32.69      6.91 o 
  -2  10  11       11.10       12.38      4.45 o 
  -1  10  11       43.83       42.52      6.03 o 
  -5  11  11       37.34       45.48      7.91 o 
  -4  11  11        7.18        4.37      3.99 o 
  -3  11  11       32.07       39.26      7.53 o 
 -11   0  12        0.91        0.41      4.22 o 
 -10   0  12        6.63        2.02      3.19 o 
  -9   0  12       43.47       28.50      5.56 o 
  -8   0  12       54.29       60.99      7.08 o 
  -7   0  12      508.24      500.49     44.49 o 
  -6   0  12     1563.21     1726.66     43.86 o 
  -5   0  12        1.28        1.23      3.94 o 
  -4   0  12      401.38      388.44     21.06 o 
  -3   0  12       80.17       77.87     10.54 o 
  -2   0  12       43.98       39.42      8.22 o 
  -1   0  12      234.07      220.80     15.97 o 
   0   0  12      118.02      121.74     13.33 o 
   1   0  12       22.90       24.66      4.92 o 
   2   0  12      158.79      191.20     16.77 o 
   3   0  12      101.35       99.29     13.80 o 
 -11   1  12        1.80        1.01      3.12 o 
 -10   1  12        2.90        3.27      2.60 o 
  -9   1  12       17.89       22.23      3.52 o 
  -8   1  12      133.61      131.17      6.56 o 
  -7   1  12        7.94        8.48      2.99 o 
  -6   1  12      102.36      105.01      8.82 o 
  -5   1  12        0.02        1.67      2.60 o 
  -4   1  12      396.70      403.23     15.18 o 
  -3   1  12      130.35      138.24      9.21 o 
  -2   1  12      176.48      177.80     13.75 o 
  -1   1  12        2.03        1.20      1.96 o 
   0   1  12       62.73       74.07      5.89 o 
   1   1  12       10.98       10.61      2.95 o 
   2   1  12       34.65       40.82      6.63 o 
 -11   2  12        0.11       -1.06      3.02 o 
 -10   2  12        2.49        1.30      2.52 o 
  -9   2  12        1.10        3.70      2.19 o 
  -8   2  12       61.20       63.59      6.46 o 
  -7   2  12       15.01       19.59      3.80 o 
  -6   2  12       23.41       27.69      4.43 o 
  -5   2  12       11.60       10.21      3.98 o 
  -4   2  12      295.27      305.60     13.36 o 
  -3   2  12     1935.42     1941.30     44.20 o 
  -2   2  12        1.74        4.82      2.38 o 
  -1   2  12      342.47      305.43     10.72 o 
   0   2  12       19.02       27.21      4.29 o 
   1   2  12       14.19       15.63      4.36 o 
   2   2  12       17.44       10.59      6.56 o 
 -11   3  12        0.43       -0.32      3.47 o 
 -10   3  12       11.32        6.53      3.00 o 
  -9   3  12        0.75        1.14      2.32 o 
  -8   3  12       12.05        9.17      3.11 o 
  -7   3  12       50.65       50.14      5.27 o 
  -6   3  12       38.48       36.11      4.80 o 
  -5   3  12      294.36      307.43     13.62 o 
  -4   3  12        0.08        0.17      1.87 o 
  -3   3  12      478.05      473.20     20.49 o 
  -2   3  12      785.37      733.82     19.39 o 
  -1   3  12        0.14       -0.44      1.93 o 
   0   3  12       27.29       23.56      5.54 o 
   1   3  12        6.72        6.46      3.59 o 
   2   3  12        2.95        2.28      5.18 o 
 -11   4  12        3.04        2.36      4.26 o 
 -10   4  12        6.87        4.95      3.68 o 
  -9   4  12        0.17        2.95      2.41 o 
  -8   4  12       44.56       45.57      5.44 o 
  -7   4  12       25.80       26.37      4.33 o 
  -6   4  12       66.86       80.75      6.34 o 
  -5   4  12      162.03      152.41     11.62 o 
  -4   4  12      101.99      116.79      8.96 o 
  -3   4  12      635.65      604.07     26.29 o 
  -2   4  12       33.76       38.55      4.87 o 
  -1   4  12      302.81      278.13     15.25 o 
   0   4  12       43.60       49.59      5.80 o 
   1   4  12       63.41       62.12      7.62 o 
   2   4  12        5.51        3.23      3.45 o 
 -10   5  12       21.64       17.39      5.94 o 
  -9   5  12        0.37        0.51      2.98 o 
  -8   5  12      106.17      110.36     11.00 o 
  -7   5  12        0.45        1.67      2.52 o 
  -6   5  12       40.89       43.00      5.25 o 
  -5   5  12       77.65       77.99      6.52 o 
  -4   5  12      432.36      449.47     30.74 o 
  -3   5  12      215.29      204.54      9.20 o 
  -2   5  12        5.86        3.90      2.54 o 
  -1   5  12        0.56        3.20      2.56 o 
   0   5  12        9.14       14.11      3.57 o 
   1   5  12       73.08       77.53      8.53 o 
   2   5  12       17.63       13.97      4.86 o 
 -10   6  12        9.57        3.99      3.85 o 
  -9   6  12       17.80       18.86      5.31 o 
  -8   6  12       38.41       44.01      5.68 o 
  -7   6  12      179.23      195.41     18.52 o 
  -6   6  12      100.18      102.02      9.28 o 
  -5   6  12       21.31       20.59      5.50 o 
  -4   6  12       69.92       78.71      8.28 o 
  -3   6  12       75.86       69.99      6.20 o 
  -2   6  12       76.69       74.78      6.46 o 
  -1   6  12        4.60        6.53      3.01 o 
   0   6  12       28.20       22.21      6.10 o 
   1   6  12        0.54        3.22      3.19 o 
  -9   7  12       26.01       28.39      6.45 o 
  -8   7  12        1.53        0.98      2.70 o 
  -7   7  12      177.99      197.94     12.32 o 
  -6   7  12       37.54       40.77      5.54 o 
  -5   7  12       11.60        8.69      3.34 o 
  -4   7  12      163.69      156.53     10.81 o 
  -3   7  12       23.35       19.66      4.22 o 
  -2   7  12        1.19        5.50      2.82 o 
  -1   7  12       15.20       14.59      3.82 o 
   0   7  12       69.05       77.87      8.94 o 
   1   7  12        1.63        0.83      3.27 o 
  -8   8  12       74.73       85.78      7.59 o 
  -7   8  12      114.38      106.07      8.03 o 
  -6   8  12        7.88        6.75      3.24 o 
  -5   8  12       12.24       11.27      3.68 o 
  -4   8  12        4.33        2.45      2.79 o 
  -3   8  12        0.64        1.12      2.55 o 
  -2   8  12       39.56       41.81      5.87 o 
  -1   8  12       33.99       32.36      5.26 o 
   0   8  12       17.90       14.67      5.15 o 
  -7   9  12       12.03       11.08      3.95 o 
  -6   9  12       46.14       40.84      5.82 o 
  -5   9  12        0.08        1.77      2.84 o 
  -4   9  12        0.25        2.79      3.67 o 
  -3   9  12        5.27        3.86      3.10 o 
  -2   9  12       49.87       62.00      6.82 o 
  -1   9  12      135.10      122.07      8.61 o 
  -6  10  12       14.48       12.85      4.12 o 
  -5  10  12      115.79      113.55     12.30 o 
  -4  10  12       71.58       60.92      8.72 o 
  -3  10  12        3.03        3.96      3.38 o 
 -11   1  13        2.20        1.24      3.44 o 
 -10   1  13      239.00      247.88     22.07 o 
  -9   1  13       78.16       84.59      6.05 o 
  -8   1  13        0.04       -0.38      2.34 o 
  -7   1  13      147.04      153.85     13.66 o 
  -6   1  13      460.28      495.27     17.65 o 
  -5   1  13      130.30      115.17      8.99 o 
  -4   1  13       89.26       83.43      8.03 o 
  -3   1  13        0.28        0.50      2.34 o 
  -2   1  13       79.13       94.06      8.05 o 
  -1   1  13       45.90       47.75      6.60 o 
   0   1  13       27.51       33.89      5.82 o 
   1   1  13        0.09        2.51      3.10 o 
 -11   2  13       25.57       15.47      5.15 o 
 -10   2  13       29.41       33.86      5.25 o 
  -9   2  13        0.16        1.67      2.38 o 
  -8   2  13       10.24       16.10      3.67 o 
  -7   2  13       12.34       14.48      3.52 o 
  -6   2  13      145.97      151.75     10.24 o 
  -5   2  13       22.55       25.46      5.35 o 
  -4   2  13        2.66        3.76      4.09 o 
  -3   2  13       41.43       46.26      8.92 o 
  -2   2  13        0.08        2.07      2.74 o 
  -1   2  13      141.76      143.76      7.90 o 
   0   2  13       53.80       57.98      5.78 o 
   1   2  13       13.45       16.98      4.97 o 
 -11   3  13        0.78        0.78      3.44 o 
 -10   3  13        4.38       10.73      5.16 o 
  -9   3  13        7.30        5.27      2.95 o 
  -8   3  13        0.11        0.06      2.32 o 
  -7   3  13        0.88        1.45      2.50 o 
  -6   3  13      204.84      190.16      9.32 o 
  -5   3  13      548.92      561.32     19.03 o 
  -4   3  13      263.14      289.48     19.72 o 
  -3   3  13       18.45       32.40      5.88 o 
  -2   3  13      480.91      452.01     13.60 o 
  -1   3  13      299.48      288.99     11.20 o 
   0   3  13        4.48        2.01      3.01 o 
   1   3  13        2.05        1.66      4.65 o 
 -10   4  13        0.07        2.85      3.34 o 
  -9   4  13       33.33       30.28      4.87 o 
  -8   4  13       68.82       74.47      6.75 o 
  -7   4  13       46.99       51.56      5.81 o 
  -6   4  13        1.24        4.37      2.63 o 
  -5   4  13      121.35      129.51      9.78 o 
  -4   4  13      137.88      148.91      8.10 o 
  -3   4  13      335.63      287.98     11.08 o 
  -2   4  13        3.19        3.42      2.62 o 
  -1   4  13       11.89        9.59      3.21 o 
   0   4  13        5.36        1.45      2.33 o 
   1   4  13        9.66       12.42      4.53 o 
 -10   5  13        9.25        8.19      4.63 o 
  -9   5  13        1.48        3.53      3.62 o 
  -8   5  13       29.44       35.53      5.30 o 
  -7   5  13        3.47        4.36      2.84 o 
  -6   5  13      217.92      225.93     12.62 o 
  -5   5  13       22.70       23.42      5.49 o 
  -4   5  13      357.80      316.70     11.98 o 
  -3   5  13       85.07       86.42      6.86 o 
  -2   5  13        3.87        4.57      2.61 o 
  -1   5  13       32.69       32.27      4.94 o 
   0   5  13       85.49       74.74      8.47 o 
  -9   6  13      143.85      166.68     10.59 o 
  -8   6  13        3.67        6.40      3.25 o 
  -7   6  13      143.96      149.95      9.02 o 
  -6   6  13      170.08      171.89     13.99 o 
  -5   6  13        0.87        1.29      3.28 o 
  -4   6  13       16.01       14.19      3.95 o 
  -3   6  13       10.48        5.97      2.83 o 
  -2   6  13        9.54       10.93      3.37 o 
  -1   6  13        4.33        2.97      2.69 o 
   0   6  13       39.62       36.88      6.91 o 
  -9   7  13        6.16        3.40      4.04 o 
  -8   7  13       67.82       74.18      9.53 o 
  -7   7  13       85.07       90.60      7.71 o 
  -6   7  13      243.23      244.56     12.09 o 
  -5   7  13        9.74        7.82      4.78 o 
  -4   7  13       31.27       34.54      5.25 o 
  -3   7  13       22.64       22.32      4.61 o 
  -2   7  13        0.58        4.77      2.73 o 
  -1   7  13       24.98       39.55      7.72 o 
  -8   8  13       49.64       61.29      6.99 o 
  -7   8  13      114.36      111.35      8.49 o 
  -6   8  13      115.01      115.59      8.37 o 
  -5   8  13        7.01        7.73      3.38 o 
  -4   8  13        1.35        3.79      3.02 o 
  -3   8  13        0.01        1.33      2.54 o 
  -2   8  13        0.29        0.39      2.36 o 
  -6   9  13       34.57       29.66      5.42 o 
  -5   9  13        4.33        7.04      4.25 o 
  -4   9  13        9.21        5.91      4.18 o 
 -10   0  14      108.45      115.75     14.36 o 
  -9   0  14      647.36      623.53     75.81 o 
  -8   0  14       31.13       29.60      8.47 o 
  -7   0  14       79.51       88.31     12.32 o 
  -6   0  14      361.85      373.68     22.68 o 
  -5   0  14        3.34        3.92      4.44 o 
  -4   0  14      195.32      207.81     17.20 o 
  -3   0  14      135.44      137.70     14.16 o 
  -2   0  14        4.64       14.66      6.27 o 
  -1   0  14        3.27        1.81      3.73 o 
   0   0  14       35.50       33.88      8.88 o 
 -10   1  14        0.02        2.17      2.35 o 
  -9   1  14       33.22       33.57      5.12 o 
  -8   1  14        0.74        2.49      2.65 o 
  -7   1  14      235.97      263.36     13.68 o 
  -6   1  14       67.14       75.98      9.60 o 
  -5   1  14       28.10       29.69      5.90 o 
  -4   1  14       28.88       26.81      5.68 o 
  -3   1  14      185.99      200.88     12.08 o 
  -2   1  14        0.94        0.46      2.53 o 
  -1   1  14       16.58       22.71      5.21 o 
   0   1  14      125.12      120.58      9.70 o 
 -10   2  14        4.71        5.86      3.14 o 
  -9   2  14       69.92       81.28      8.97 o 
  -8   2  14        6.99        8.33      3.21 o 
  -7   2  14       69.49       67.38      7.96 o 
  -6   2  14      445.31      465.23     18.79 o 
  -5   2  14        0.82        2.81      3.36 o 
  -4   2  14      262.77      255.35     13.55 o 
  -3   2  14       11.67       17.86      5.05 o 
  -2   2  14       16.01       14.89      4.44 o 
  -1   2  14        0.27        3.42      4.67 o 
   0   2  14        3.29        1.98      2.86 o 
 -10   3  14        1.41        3.65      2.92 o 
  -9   3  14        0.33       -0.26      2.41 o 
  -8   3  14       55.83       48.67      6.05 o 
  -7   3  14       28.90       25.54      4.81 o 
  -6   3  14      296.79      332.41     15.57 o 
  -5   3  14      352.77      356.09     15.95 o 
  -4   3  14       25.28       37.05      6.57 o 
  -3   3  14       24.10       24.37      5.55 o 
  -2   3  14      112.76      117.32      9.65 o 
  -1   3  14        9.43        4.82      3.51 o 
   0   3  14        4.43        0.77      3.27 o 
 -10   4  14        0.01       -1.00      3.14 o 
  -9   4  14       41.29       51.84      8.06 o 
  -8   4  14        8.64        7.07      3.28 o 
  -7   4  14        1.59        4.17      3.06 o 
  -6   4  14       73.21       86.99     15.05 o 
  -5   4  14       75.32       71.61      8.41 o 
  -4   4  14       28.15       25.26      5.64 o 
  -3   4  14      106.85      113.94      9.57 o 
  -2   4  14        7.28        2.93      2.75 o 
  -1   4  14       76.73       89.11      8.73 o 
  -9   5  14       18.04       18.89      4.55 o 
  -8   5  14       56.79       69.56      7.11 o 
  -7   5  14      139.56      143.39     18.11 o 
  -6   5  14      117.97      117.40      9.98 o 
  -5   5  14        0.00       -0.73      2.99 o 
  -4   5  14        9.85       12.51      3.58 o 
  -3   5  14       24.90       28.08      4.96 o 
  -2   5  14       38.73       51.47      6.10 o 
  -1   5  14      108.29      112.49      8.25 o 
  -8   6  14        0.70        2.24      2.99 o 
  -7   6  14       26.02       31.46      5.44 o 
  -6   6  14       10.58        9.25      3.56 o 
  -5   6  14        8.50        8.52      3.32 o 
  -4   6  14        1.58        1.41      2.58 o 
  -3   6  14       57.65       63.80      6.63 o 
  -2   6  14        3.27        3.17      2.82 o 
  -7   7  14        9.65        8.24      3.72 o 
  -6   7  14       73.89       80.80      7.59 o 
  -5   7  14       10.53        9.97      3.60 o 
  -4   7  14       83.76       87.49      7.67 o 
  -3   7  14       63.18       72.90      7.15 o 
  -5   8  14        5.64        9.52      4.65 o 
 -10   1  15       75.40       87.69     14.53 o 
  -9   1  15      332.80      371.90     17.04 o 
  -8   1  15       41.26       47.39      7.53 o 
  -7   1  15        0.17        2.26      3.17 o 
  -6   1  15        0.00       -0.87      2.88 o 
  -5   1  15       59.13       62.28      7.98 o 
  -4   1  15        2.12       -0.03      3.00 o 
  -3   1  15       68.59       83.09      8.99 o 
  -2   1  15       21.01       30.19      6.07 o 
  -1   1  15        6.52        9.55      4.10 o 
  -9   2  15        2.16        3.27      2.93 o 
  -8   2  15       15.22       16.81      7.20 o 
  -7   2  15        1.15        3.46      3.59 o 
  -6   2  15        4.81        5.28      4.03 o 
  -5   2  15       50.41       41.88      8.37 o 
  -4   2  15        4.83        6.49      3.82 o 
  -3   2  15        1.88        4.12      3.30 o 
  -2   2  15        9.24       12.33      4.37 o 
  -9   3  15        2.95        2.08      3.06 o 
  -8   3  15      110.62      129.35     10.84 o 
  -7   3  15       13.56       10.04      4.50 o 
  -6   3  15      158.65      189.69     12.50 o 
  -5   3  15      249.22      256.14     17.48 o 
  -4   3  15       47.10       42.99      7.17 o 
  -3   3  15        1.23        3.34      3.14 o 
  -2   3  15        2.73        3.49      3.40 o 
  -9   4  15        0.01        2.93      3.08 o 
  -8   4  15       72.82       76.50      9.69 o 
  -7   4  15       24.10       30.63      6.43 o 
  -6   4  15      411.51      417.31     18.32 o 
  -5   4  15        0.05        1.63      3.30 o 
  -4   4  15       71.19       79.80      9.34 o 
  -3   4  15        1.26        0.92      3.11 o 
  -2   4  15        1.51        1.43      3.80 o 
  -8   5  15        6.86       10.95      5.41 o 
  -7   5  15       70.12       80.28      9.44 o 
  -6   5  15       16.40       17.49      5.19 o 
  -5   5  15       24.00       24.55      7.00 o 
  -4   5  15       57.13       61.25      8.39 o 
  -3   5  15       25.94       49.00      7.86 o 
  -7   6  15       16.08       18.13      6.68 o 
  -6   6  15        1.70        8.21      4.29 o 
  -5   6  15        0.27        2.12      3.73 o 
  -4   6  15        2.40        5.33      3.97 o 
  -8   0  16        3.33        9.98      6.35 o 
  -7   0  16       57.08       64.61     12.11 o 
  -6   0  16        0.78        4.25      5.62 o 
  -5   0  16        2.59        2.60      4.36 o 
  -4   0  16        5.60        9.34      6.03 o 
  -3   0  16        1.12        1.06      4.46 o 
  -8   1  16        6.14        6.59      4.08 o 
  -7   1  16        2.18        5.76      3.98 o 
  -6   1  16       93.25      103.29     10.22 o 
  -5   1  16       37.79       39.15      7.15 o 
  -4   1  16        3.47       11.65      6.38 o 
  -3   1  16       37.40       48.95      7.88 o 
  -8   2  16        2.49        6.25      4.44 o 
  -7   2  16       79.15       80.69      9.46 o 
  -6   2  16       27.38       29.14      6.65 o 
  -5   2  16        5.02        6.64      4.09 o 
  -4   2  16       25.50       23.02      5.72 o 
  -7   3  16        7.13        6.01      4.32 o 
  -6   3  16        5.80        4.39      4.26 o 
  -5   3  16        3.54        5.73      3.72 o 
  -4   3  16        0.03        3.75      3.56 o 
  -6   4  16       53.92       58.42      8.51 o 
  -5   4  16        1.54        5.13      3.96 o 
                                                 
